# Supplementary material for: An annotated catalogue of the types of Chrysididae (Hymenoptera) at the Swedish Museum of Natural History, Stockholm, with brief historical notes
Source: Zookeys. 2015 Apr 8;(495):79–132. doi: 10.3897/zookeys.495.9356 (PMC4400407; doi:10.3897/zookeys.495.9356)
Supplement: XML Treatment for Ceratochrysis minata [file zookeys.495.9356-treatment5.xml]

<!DOCTYPE tp:taxon-treatment
  PUBLIC "-//TaxonX//DTD Taxonomic Treatment Publishing DTD v0 20100105//EN" "tax-treatment-NSO.dtd">
<tp:taxon-treatment xmlns:tp="http://www.plazi.org/taxpub"><tp:treatment-meta><kwd-group><label>Taxon classification</label><kwd><named-content content-type="kingdom">Animalia</named-content></kwd><kwd><named-content content-type="order">Hymenoptera</named-content></kwd><kwd><named-content content-type="family">Chrysididae</named-content></kwd></kwd-group><mixed-citation publication-type="journal"><person-group><name><surname>Rosa</surname><given-names>Paolo</given-names></name><name><surname>Vårdal</surname><given-names>Hege</given-names></name></person-group><article-title>An annotated catalogue of the types of <tp:taxon-name><tp:taxon-name-part taxon-name-part-type="family">Chrysididae</tp:taxon-name-part></tp:taxon-name> (<tp:taxon-name><tp:taxon-name-part taxon-name-part-type="order">Hymenoptera</tp:taxon-name-part></tp:taxon-name>) at the Swedish Museum of Natural History, Stockholm, with brief historical notes</article-title><source>Zookeys</source><day>8</day><month>4</month><year>2015</year><volume>2015</volume><issue>495</issue><fpage>79</fpage><lpage>132</lpage><pub-id pub-id-type="doi">10.3897/zookeys.495.9356</pub-id></mixed-citation></tp:treatment-meta><tp:nomenclature><tp:taxon-name>
                        <tp:taxon-name-part taxon-name-part-type="genus">Ceratochrysis</tp:taxon-name-part>
                        <tp:taxon-name-part taxon-name-part-type="species">minata</tp:taxon-name-part>
                    </tp:taxon-name><tp:taxon-authority>Bohart, 1982</tp:taxon-authority><tp:nomenclature-citation-list><tp:nomenclature-citation><tp:taxon-name><tp:taxon-name-part taxon-name-part-type="genus">Ceratochrysis</tp:taxon-name-part> <tp:taxon-name-part taxon-name-part-type="species">minata</tp:taxon-name-part></tp:taxon-name><comment>: Bohart (in Bohart &amp; Kimsey) <xref ref-type="bibr" rid="B10">1982</xref>: 177.</comment></tp:nomenclature-citation></tp:nomenclature-citation-list></tp:nomenclature><tp:treatment-sec sec-type="Type locality"><title>Type locality.</title><p>U.S.A. (holotype from Davis, California; paratypes 34 ♂♂ and 30 ♀♀ from Alberta, California, Colorado, Idaho, Nevada, Nebraska, New Mexico, Oregon, Texas and Wyoming).</p></tp:treatment-sec><tp:treatment-sec sec-type="Paratype ♂"><title>Paratype ♂.</title><p>[Tracy, Calif. San Joaquin Co. <italic>V-26</italic> 19<italic>49</italic>] [J.W. MacSwain Collector] [Paratype <tp:taxon-name><tp:taxon-name-part taxon-name-part-type="genus">Ceratochrysis</tp:taxon-name-part> <tp:taxon-name-part taxon-name-part-type="species">minata</tp:taxon-name-part></tp:taxon-name> ♂ R. Bohart] &lt;red label&gt; [NHRS-HEVA 000001109].</p></tp:treatment-sec><tp:treatment-sec sec-type="Paratype ♀"><title>Paratype ♀.</title><p>[Tracy, Calif. San Joaquin Co. <italic>VI-3</italic> 19<italic>49</italic>] [J.W. MacSwain Collector] [Paratype <tp:taxon-name><tp:taxon-name-part taxon-name-part-type="genus">Ceratochrysis</tp:taxon-name-part> <tp:taxon-name-part taxon-name-part-type="species">minata</tp:taxon-name-part></tp:taxon-name> ♀ R. Bohart] &lt;red label&gt; [NHRS-HEVA000001110].</p></tp:treatment-sec><tp:treatment-sec sec-type="Remarks"><title>Remarks.</title><p>The holotype is deposited at the BME.</p></tp:treatment-sec><tp:treatment-sec sec-type="Current status"><title>Current status.</title><p><italic><tp:taxon-name><tp:taxon-name-part taxon-name-part-type="genus">Ceratochrysis</tp:taxon-name-part> <tp:taxon-name-part taxon-name-part-type="species">minata</tp:taxon-name-part></tp:taxon-name></italic> Bohart, 1982.</p></tp:treatment-sec><ref-list><ref id="B10"><mixed-citation xmlns:xlink="http://www.w3.org/1999/xlink" xlink:type="simple"><person-group><name name-style="western"><surname>Bohart</surname><given-names>RM</given-names></name><name name-style="western"><surname>Kimsey</surname><given-names>LS</given-names></name></person-group> (<year>1982</year>) <article-title>A synopsis of the <tp:taxon-name><tp:taxon-name-part taxon-name-part-type="family">Chrysididae</tp:taxon-name-part></tp:taxon-name> in America North of Mexico.</article-title><source>Memoirs of the American Entomological Institute</source><volume>33</volume>, <size units="page">266 pp</size>.</mixed-citation></ref></ref-list></tp:taxon-treatment>
