# Supplementary material for: An annotated catalogue of the types of Chrysididae (Hymenoptera) at the Swedish Museum of Natural History, Stockholm, with brief historical notes
Source: Zookeys. 2015 Apr 8;(495):79–132. doi: 10.3897/zookeys.495.9356 (PMC4400407; doi:10.3897/zookeys.495.9356)
Supplement: XML Treatment for Chrysis corusca [file zookeys.495.9356-treatment8.xml]

<!DOCTYPE tp:taxon-treatment
  PUBLIC "-//TaxonX//DTD Taxonomic Treatment Publishing DTD v0 20100105//EN" "tax-treatment-NSO.dtd">
<tp:taxon-treatment xmlns:tp="http://www.plazi.org/taxpub"><tp:treatment-meta><kwd-group><label>Taxon classification</label><kwd><named-content content-type="kingdom">Animalia</named-content></kwd><kwd><named-content content-type="order">Hymenoptera</named-content></kwd><kwd><named-content content-type="family">Chrysididae</named-content></kwd></kwd-group><mixed-citation publication-type="journal"><person-group><name><surname>Rosa</surname><given-names>Paolo</given-names></name><name><surname>Vårdal</surname><given-names>Hege</given-names></name></person-group><article-title>An annotated catalogue of the types of <tp:taxon-name><tp:taxon-name-part taxon-name-part-type="family">Chrysididae</tp:taxon-name-part></tp:taxon-name> (<tp:taxon-name><tp:taxon-name-part taxon-name-part-type="order">Hymenoptera</tp:taxon-name-part></tp:taxon-name>) at the Swedish Museum of Natural History, Stockholm, with brief historical notes</article-title><source>Zookeys</source><day>8</day><month>4</month><year>2015</year><volume>2015</volume><issue>495</issue><fpage>79</fpage><lpage>132</lpage><pub-id pub-id-type="doi">10.3897/zookeys.495.9356</pub-id></mixed-citation></tp:treatment-meta><tp:nomenclature><tp:taxon-name>
                        <tp:taxon-name-part taxon-name-part-type="genus">Chrysis</tp:taxon-name-part>
                        <tp:taxon-name-part taxon-name-part-type="species">corusca</tp:taxon-name-part>
                    </tp:taxon-name><tp:taxon-authority>Valkeila, 1971</tp:taxon-authority><xref ref-type="fig" rid="F2">Plate 2</xref><tp:nomenclature-citation-list><tp:nomenclature-citation><tp:taxon-name><tp:taxon-name-part taxon-name-part-type="genus">Chrysis</tp:taxon-name-part> <tp:taxon-name-part taxon-name-part-type="species">corusca</tp:taxon-name-part></tp:taxon-name><comment>: <xref ref-type="bibr" rid="B102">Valkeila 1971</xref>: 84.</comment></tp:nomenclature-citation></tp:nomenclature-citation-list></tp:nomenclature><tp:treatment-sec sec-type="Type locality"><title>Type locality.</title><p>Sweden: “Nrk. Åsbro Lerbäck”.</p></tp:treatment-sec><tp:treatment-sec sec-type="Holotype ♀"><title>Holotype ♀.</title><p>[Sweden Närke Lerbäck, Åsbro 19<italic>68</italic> G. Hallin] [390 <italic>81</italic>] &lt;red label&gt; [<tp:taxon-name><tp:taxon-name-part taxon-name-part-type="genus">Chrysis</tp:taxon-name-part> ♀ <tp:taxon-name-part taxon-name-part-type="species">corusca</tp:taxon-name-part></tp:taxon-name> <italic>n.sp.</italic> det. E. Valkeila – <italic>69 Holotypus</italic>] [NRM Sthlm Loan 2571/08] [Naturhistoriska Riksmuseet Stockholm Loan no 1483/96] [<tp:taxon-name><tp:taxon-name-part taxon-name-part-type="genus">Chrysis</tp:taxon-name-part> ♀ <tp:taxon-name-part taxon-name-part-type="species">schencki</tp:taxon-name-part></tp:taxon-name> <italic>Lins.</italic> det. O. Niehuis 1997] [NHRS-HEVA000001070].</p><fig id="F2" position="float" orientation="portrait"><label>Plate 2.</label><caption><p><italic><tp:taxon-name><tp:taxon-name-part taxon-name-part-type="genus">Chrysis</tp:taxon-name-part> <tp:taxon-name-part taxon-name-part-type="species">corusca</tp:taxon-name-part></tp:taxon-name></italic> Valkeila, 1971, holotype. <bold>A</bold> Head and mesosoma, lateral view <bold>B</bold> head, frontal view <bold>C</bold> metasoma, lateral view <bold>D</bold> third metasomal tergite, dorso-lateral view.</p></caption><graphic xmlns:xlink="http://www.w3.org/1999/xlink" xlink:href="zookeys-495-079-g002.jpg" position="float" orientation="portrait" xlink:type="simple" id="oo_41677.jpg"/></fig><!--PageBreak--></tp:treatment-sec><tp:treatment-sec sec-type="Remarks"><title>Remarks.</title><p>For a very long time <italic><tp:taxon-name><tp:taxon-name-part taxon-name-part-type="genus">Chrysis</tp:taxon-name-part> <tp:taxon-name-part taxon-name-part-type="species">corusca</tp:taxon-name-part></tp:taxon-name></italic> remained an enigmatic species. <xref ref-type="bibr" rid="B47">Linsenmaier (1987</xref>, <xref ref-type="bibr" rid="B48">1997a</xref>) did not even cite it in his revisional works on the European species. Also the most important European revisions or checklists published in the 1990s (<xref ref-type="bibr" rid="B40">Kunz 1994</xref>; <xref ref-type="bibr" rid="B56">Mingo 1994</xref>; <xref ref-type="bibr" rid="B93">Strumia 1995</xref>) did not include <italic><tp:taxon-name><tp:taxon-name-part taxon-name-part-type="genus">Chrysis</tp:taxon-name-part> <tp:taxon-name-part taxon-name-part-type="species">corusca</tp:taxon-name-part></tp:taxon-name></italic>. <xref ref-type="bibr" rid="B37">Kimsey and Bohart (1991</xref>: 400) were the first authors to include <italic><tp:taxon-name><tp:taxon-name-part taxon-name-part-type="genus">Chrysis</tp:taxon-name-part> <tp:taxon-name-part taxon-name-part-type="species">corusca</tp:taxon-name-part></tp:taxon-name></italic> in a catalogue with the status of valid species. Diagnostic characteristics were cited in the original description, <xref ref-type="bibr" rid="B69">Niehuis (2000</xref>: 184) found other better and usable characteristics, and later listed <italic><tp:taxon-name><tp:taxon-name-part taxon-name-part-type="genus">Chrysis</tp:taxon-name-part> <tp:taxon-name-part taxon-name-part-type="species">corusca</tp:taxon-name-part></tp:taxon-name></italic> as a valid species widely distributed in Germany (<xref ref-type="bibr" rid="B70">Niehuis 2001</xref>: 120). A detailed morphological analysis of this species was finally provided by <xref ref-type="bibr" rid="B103">van der Smissen (2010</xref>: 69) in her monographical work on the <italic><tp:taxon-name><tp:taxon-name-part taxon-name-part-type="genus">Chrysis</tp:taxon-name-part> <tp:taxon-name-part taxon-name-part-type="species">ignita</tp:taxon-name-part></tp:taxon-name></italic> group. <xref ref-type="bibr" rid="B88">Soon and Saarma (2011)</xref> included <italic><tp:taxon-name><tp:taxon-name-part taxon-name-part-type="genus">Chrysis</tp:taxon-name-part> <tp:taxon-name-part taxon-name-part-type="species">corusca</tp:taxon-name-part></tp:taxon-name></italic> in their molecular analysis. The distribution of this species is still poorly known and related to central and north European countries (<xref ref-type="bibr" rid="B72">Paukkunen et al. 2014</xref>). However we do believe that <italic><tp:taxon-name><tp:taxon-name-part taxon-name-part-type="genus">Chrysis</tp:taxon-name-part> <tp:taxon-name-part taxon-name-part-type="species">corusca</tp:taxon-name-part></tp:taxon-name></italic> could have a wide distributional range and that data are missing because of misidentifications with other species within the <italic><tp:taxon-name><tp:taxon-name-part taxon-name-part-type="genus">Chrysis</tp:taxon-name-part> <tp:taxon-name-part taxon-name-part-type="species">ignita</tp:taxon-name-part></tp:taxon-name></italic> species group (<xref ref-type="bibr" rid="B81">Rosa et al. 2013</xref>).</p><p>In the original description Valkeila listed 3 females (holotype and 2 paratypes) from Närke Lerbäck, Åsbro (leg. G. Hallin). At the moment only the holotype is present in the general collection. The two paratypes are in Gunnar Hallin’s private collection, which is scheduled for donation to the NHRS (H. Vårdal, pers. comm.).</p></tp:treatment-sec><tp:treatment-sec sec-type="Current status"><title>Current status.</title><p><italic><tp:taxon-name><tp:taxon-name-part taxon-name-part-type="genus">Chrysis</tp:taxon-name-part> <tp:taxon-name-part taxon-name-part-type="species">corusca</tp:taxon-name-part></tp:taxon-name></italic> Valkeila, 1971.</p><!--PageBreak--></tp:treatment-sec><ref-list><ref id="B102"><mixed-citation xmlns:xlink="http://www.w3.org/1999/xlink" xlink:type="simple"><person-group><name name-style="western"><surname>Valkeila</surname><given-names>E</given-names></name></person-group> (<year>1971</year>) <article-title>Two new North European species of the genus <italic><tp:taxon-name><tp:taxon-name-part taxon-name-part-type="genus">Chrysis</tp:taxon-name-part></tp:taxon-name></italic> Linnaeus (Hym., <tp:taxon-name><tp:taxon-name-part taxon-name-part-type="family">Chrysididae</tp:taxon-name-part></tp:taxon-name>).</article-title><source>Entomologisk Tidskrift</source><volume>92</volume>(<issue>1–2</issue>): <fpage>82</fpage>–<lpage>93</lpage>.</mixed-citation></ref><ref id="B47"><mixed-citation xmlns:xlink="http://www.w3.org/1999/xlink" xlink:type="simple"><person-group><name name-style="western"><surname>Linsenmaier</surname><given-names>W</given-names></name></person-group> (<year>1987</year>) <article-title>Revision der Familie <tp:taxon-name><tp:taxon-name-part taxon-name-part-type="family">Chrysididae</tp:taxon-name-part></tp:taxon-name> (<tp:taxon-name><tp:taxon-name-part taxon-name-part-type="order">Hymenoptera</tp:taxon-name-part></tp:taxon-name>).</article-title><volume>4. Teil</volume>. <source>Mitteilungen der Schweizerischen Entomologischen Gesellschaft</source><volume>60</volume>(<issue>1–2</issue>): <fpage>133</fpage>–<lpage>158</lpage>.</mixed-citation></ref><ref id="B48"><mixed-citation xmlns:xlink="http://www.w3.org/1999/xlink" xlink:type="simple"><person-group><name name-style="western"><surname>Linsenmaier</surname><given-names>W</given-names></name></person-group> (<year>1997a</year>) <article-title>Altes und Neues von den Chrysididen (<tp:taxon-name><tp:taxon-name-part taxon-name-part-type="order">Hymenoptera</tp:taxon-name-part></tp:taxon-name>, <tp:taxon-name><tp:taxon-name-part taxon-name-part-type="family">Chrysididae</tp:taxon-name-part></tp:taxon-name>).</article-title><source>Entomofauna</source><volume>18</volume>(<issue>19</issue>): <fpage>245</fpage>–<lpage>300</lpage>.</mixed-citation></ref><ref id="B40"><mixed-citation xmlns:xlink="http://www.w3.org/1999/xlink" xlink:type="simple"><person-group><name name-style="western"><surname>Kunz</surname><given-names>PX</given-names></name></person-group> (<year>1994</year>) <article-title>Die Goldwespen (<tp:taxon-name><tp:taxon-name-part taxon-name-part-type="family">Chrysididae</tp:taxon-name-part></tp:taxon-name>) Baden-Wurttembergs. Taxonomie, Bestimmung, Verbreitung, Kartierung und Ökologie - Mit eninem Bestimmungsschlüssel für die deutschen Arten.</article-title><source>Beihefte zu den Veröffentlichungen für Naturschutz und Landschaftspflege in Baden-Württemberg</source><volume>77</volume>: <fpage>1</fpage>–<lpage>184</lpage>.</mixed-citation></ref><ref id="B56"><mixed-citation xmlns:xlink="http://www.w3.org/1999/xlink" xlink:type="simple"><person-group><name name-style="western"><surname>Mingo</surname><given-names>E</given-names></name></person-group> (<year>1994</year>) <source><tp:taxon-name><tp:taxon-name-part taxon-name-part-type="order">Hymenoptera</tp:taxon-name-part></tp:taxon-name><tp:taxon-name><tp:taxon-name-part taxon-name-part-type="family">Chrysididae</tp:taxon-name-part></tp:taxon-name>. Fauna Iberica</source>. <volume>Vol. 6</volume>. <publisher-name>Museo Nacional de Ciencias Naturales Consejo Superior de Investigaciones Científicas</publisher-name>, <publisher-loc>Madrid</publisher-loc>, <size units="page">256 pp</size>.</mixed-citation></ref><ref id="B93"><mixed-citation xmlns:xlink="http://www.w3.org/1999/xlink" xlink:type="simple"><person-group><name name-style="western"><surname>Strumia</surname><given-names>F</given-names></name></person-group> [<year>1996</year> (<year>1995</year>)] <article-title>Indagine sui crisidi e mutillidi autunnali (<tp:taxon-name><tp:taxon-name-part taxon-name-part-type="order">Hymenoptera</tp:taxon-name-part></tp:taxon-name> <tp:taxon-name><tp:taxon-name-part taxon-name-part-type="family">Chrysididae</tp:taxon-name-part></tp:taxon-name>).</article-title><source>Frustula Entomologica</source><volume>18</volume>(<issue>31</issue>): <fpage>177</fpage>–<lpage>87</lpage>.</mixed-citation></ref><ref id="B37"><mixed-citation xmlns:xlink="http://www.w3.org/1999/xlink" xlink:type="simple"><person-group><name name-style="western"><surname>Kimsey</surname><given-names>LS</given-names></name><name name-style="western"><surname>Bohart</surname><given-names>RM</given-names></name></person-group> [<year>1991</year> (<year>1990</year>)]  <source>The Chrysidid Wasps of the World.</source><publisher-name>Oxford University Press</publisher-name>, <publisher-loc>New York</publisher-loc>, <size units="page">652 pp</size>.</mixed-citation></ref><ref id="B69"><mixed-citation xmlns:xlink="http://www.w3.org/1999/xlink" xlink:type="simple"><person-group><name name-style="western"><surname>Niehuis</surname><given-names>O</given-names></name></person-group> (<year>2000</year>) <article-title>The European species of the <italic><tp:taxon-name><tp:taxon-name-part taxon-name-part-type="genus">Chrysis</tp:taxon-name-part> <tp:taxon-name-part taxon-name-part-type="species">ignita</tp:taxon-name-part></tp:taxon-name></italic> group: Revision of the <italic><tp:taxon-name><tp:taxon-name-part taxon-name-part-type="genus">Chrysis</tp:taxon-name-part> <tp:taxon-name-part taxon-name-part-type="species">angustula</tp:taxon-name-part></tp:taxon-name></italic> aggregate (<tp:taxon-name><tp:taxon-name-part taxon-name-part-type="order">Hymenoptera</tp:taxon-name-part></tp:taxon-name>, <tp:taxon-name><tp:taxon-name-part taxon-name-part-type="family">Chrysididae</tp:taxon-name-part></tp:taxon-name>).</article-title><source>Mitteilungen aus dem Museum für Naturkunde in Berlin, Deutsche Entomologische Zeitschrift</source><volume>47</volume>(<issue>2</issue>): <fpage>181</fpage>–<lpage>201</lpage>.</mixed-citation></ref><ref id="B70"><mixed-citation xmlns:xlink="http://www.w3.org/1999/xlink" xlink:type="simple"><person-group><name name-style="western"><surname>Niehuis</surname><given-names>O</given-names></name></person-group> (<year>2001</year>) <chapter-title><tp:taxon-name><tp:taxon-name-part taxon-name-part-type="family">Chrysididae</tp:taxon-name-part></tp:taxon-name>.</chapter-title> In: <person-group><name name-style="western"><surname>Dathe</surname><given-names>HH</given-names></name><name name-style="western"><surname>Taeger</surname><given-names>A</given-names></name><name name-style="western"><surname>Blank</surname><given-names>SM</given-names></name></person-group> (<role>Eds</role>) <source>Entomofauna Germanica. Band 4. Zusammenarbeit mit der Entomofaunistischen Gesellschaft e.V. und dem Deutschen Entomologischen Institut des ZALF e.V.</source><source>Entomologische Nachrichten und Berichte</source><volume>7</volume>: <fpage>1</fpage>–<lpage>178</lpage>.</mixed-citation></ref><ref id="B103"><mixed-citation xmlns:xlink="http://www.w3.org/1999/xlink" xlink:type="simple"><person-group><name name-style="western"><surname>Van der Smissen</surname><given-names>J</given-names></name></person-group> (<year>2010</year>) <article-title>Schlüssel zur Determination der Goldwespen der engeren <italic><tp:taxon-name><tp:taxon-name-part taxon-name-part-type="species">ignita</tp:taxon-name-part></tp:taxon-name></italic>-Gruppe (<tp:taxon-name><tp:taxon-name-part taxon-name-part-type="order">Hymenoptera</tp:taxon-name-part></tp:taxon-name>, <tp:taxon-name><tp:taxon-name-part taxon-name-part-type="infraorder">Aculeata</tp:taxon-name-part></tp:taxon-name>: <tp:taxon-name><tp:taxon-name-part taxon-name-part-type="family">Chrysididae</tp:taxon-name-part></tp:taxon-name>).</article-title><source>Mit detaillierten Beschreibungen und 502 Original-Abbildungen. Verhandlungen des Vereins für Naturwissenschaftliche Heimatforschung zu Hamburg e. V.</source><volume>43</volume>: <fpage>4</fpage>–<lpage>184</lpage>.</mixed-citation></ref><ref id="B88"><mixed-citation xmlns:xlink="http://www.w3.org/1999/xlink" xlink:type="simple"><person-group><name name-style="western"><surname>Soon</surname><given-names>V</given-names></name><name name-style="western"><surname>Saarma</surname><given-names>U</given-names></name></person-group> (<year>2011</year>) <article-title>Mitochondrial phylogeny of the <italic><tp:taxon-name><tp:taxon-name-part taxon-name-part-type="genus">Chrysis</tp:taxon-name-part> <tp:taxon-name-part taxon-name-part-type="species">ignita</tp:taxon-name-part></tp:taxon-name></italic> (<tp:taxon-name><tp:taxon-name-part taxon-name-part-type="order">Hymenoptera</tp:taxon-name-part></tp:taxon-name>: <tp:taxon-name><tp:taxon-name-part taxon-name-part-type="family">Chrysididae</tp:taxon-name-part></tp:taxon-name>) species group based on simultaneous Bayesian alignment and phylogeny reconstruction.</article-title><source>Molecular Phylogenetics and Evolution</source><volume>60</volume>: <fpage>13</fpage>–<lpage>20</lpage>. doi: <ext-link ext-link-type="doi" xlink:href="10.1016/j.ympev.2011.04.005" xlink:type="simple">10.1016/j.ympev.2011.04.005</ext-link></mixed-citation></ref><ref id="B72"><mixed-citation xmlns:xlink="http://www.w3.org/1999/xlink" xlink:type="simple"><person-group><name name-style="western"><surname>Paukkunen</surname><given-names>J</given-names></name><name name-style="western"><surname>Rosa</surname><given-names>P</given-names></name><name name-style="western"><surname>Soon</surname><given-names>V</given-names></name><name name-style="western"><surname>Johansson</surname><given-names>N</given-names></name><name name-style="western"><surname>Ødegaard</surname><given-names>F</given-names></name></person-group> (<year>2014</year>) <article-title>Faunistic review of the cuckoo wasps of Fennoscandia, Denmark and the Baltic countries (<tp:taxon-name><tp:taxon-name-part taxon-name-part-type="order">Hymenoptera</tp:taxon-name-part></tp:taxon-name>: <tp:taxon-name><tp:taxon-name-part taxon-name-part-type="family">Chrysididae</tp:taxon-name-part></tp:taxon-name>).</article-title><source>Zootaxa</source><volume>3864</volume>(<issue>1</issue>): <fpage>1</fpage>–<lpage>67</lpage>. doi: <ext-link ext-link-type="doi" xlink:href="10.11646/zootaxa.3864.1.1" xlink:type="simple">10.11646/zootaxa.3864.1.1</ext-link></mixed-citation></ref><ref id="B81"><mixed-citation xmlns:xlink="http://www.w3.org/1999/xlink" xlink:type="simple"><person-group><name name-style="western"><surname>Rosa</surname><given-names>P</given-names></name><name name-style="western"><surname>Lotfalizadeh</surname><given-names>H</given-names></name><name name-style="western"><surname>Pourrafei</surname><given-names>L</given-names></name></person-group> (<year>2013</year>) <article-title>First checklist of the chrysidid wasps (<tp:taxon-name><tp:taxon-name-part taxon-name-part-type="order">Hymenoptera</tp:taxon-name-part></tp:taxon-name>: <tp:taxon-name><tp:taxon-name-part taxon-name-part-type="family">Chrysididae</tp:taxon-name-part></tp:taxon-name>) of Iran.</article-title><source>Zootaxa</source><volume>3700</volume>(<issue>1</issue>): <fpage>1</fpage>–<lpage>47</lpage>. doi: <ext-link ext-link-type="doi" xlink:href="10.11646/zootaxa.3700.1.1" xlink:type="simple">10.11646/zootaxa.3700.1.1</ext-link></mixed-citation></ref></ref-list></tp:taxon-treatment>
