# Supplementary material for: An annotated catalogue of the types of Chrysididae (Hymenoptera) at the Swedish Museum of Natural History, Stockholm, with brief historical notes
Source: Zookeys. 2015 Apr 8;(495):79–132. doi: 10.3897/zookeys.495.9356 (PMC4400407; doi:10.3897/zookeys.495.9356)
Supplement: XML Treatment for Chrysis diversa [file zookeys.495.9356-treatment11.xml]

<!DOCTYPE tp:taxon-treatment
  PUBLIC "-//TaxonX//DTD Taxonomic Treatment Publishing DTD v0 20100105//EN" "tax-treatment-NSO.dtd">
<tp:taxon-treatment xmlns:tp="http://www.plazi.org/taxpub"><tp:treatment-meta><kwd-group><label>Taxon classification</label><kwd><named-content content-type="kingdom">Animalia</named-content></kwd><kwd><named-content content-type="order">Hymenoptera</named-content></kwd><kwd><named-content content-type="family">Chrysididae</named-content></kwd></kwd-group><mixed-citation publication-type="journal"><person-group><name><surname>Rosa</surname><given-names>Paolo</given-names></name><name><surname>Vårdal</surname><given-names>Hege</given-names></name></person-group><article-title>An annotated catalogue of the types of <tp:taxon-name><tp:taxon-name-part taxon-name-part-type="family">Chrysididae</tp:taxon-name-part></tp:taxon-name> (<tp:taxon-name><tp:taxon-name-part taxon-name-part-type="order">Hymenoptera</tp:taxon-name-part></tp:taxon-name>) at the Swedish Museum of Natural History, Stockholm, with brief historical notes</article-title><source>Zookeys</source><day>8</day><month>4</month><year>2015</year><volume>2015</volume><issue>495</issue><fpage>79</fpage><lpage>132</lpage><pub-id pub-id-type="doi">10.3897/zookeys.495.9356</pub-id></mixed-citation></tp:treatment-meta><tp:nomenclature><tp:taxon-name>
                        <tp:taxon-name-part taxon-name-part-type="genus">Chrysis</tp:taxon-name-part>
                        <tp:taxon-name-part taxon-name-part-type="species">diversa</tp:taxon-name-part>
                    </tp:taxon-name><tp:taxon-authority>Dahlbom, 1845</tp:taxon-authority><xref ref-type="fig" rid="F5">Plate 5</xref><tp:nomenclature-citation-list><tp:nomenclature-citation><tp:taxon-name><tp:taxon-name-part taxon-name-part-type="genus">Chrysis</tp:taxon-name-part> <tp:taxon-name-part taxon-name-part-type="species">diversa</tp:taxon-name-part></tp:taxon-name><comment>: <xref ref-type="bibr" rid="B19">Dahlbom 1845</xref>: 13.</comment></tp:nomenclature-citation></tp:nomenclature-citation-list></tp:nomenclature><tp:treatment-sec sec-type="Type locality"><title>Type locality.</title><p>Egypt.</p></tp:treatment-sec><tp:treatment-sec sec-type="Lectotype"><title>Lectotype</title><p>(here designated) ♀: [Egypt] [Hedb.] [47 <italic>86</italic>] &lt;red label&gt; [Riksmuseum Stockholm] &lt;green label&gt; &lt;red label&gt; [Paralectotypus <italic><tp:taxon-name><tp:taxon-name-part taxon-name-part-type="genus">Chrysis</tp:taxon-name-part> <tp:taxon-name-part taxon-name-part-type="species">diversa</tp:taxon-name-part></tp:taxon-name></italic> ♀ <italic>Dahlbom 1845 des. by Bohart</italic> P. Rosa vidit 2010] &lt;red label&gt; [<italic><tp:taxon-name><tp:taxon-name-part taxon-name-part-type="genus">Chrysis</tp:taxon-name-part> <tp:taxon-name-part taxon-name-part-type="species">palliditarsis</tp:taxon-name-part></tp:taxon-name></italic> Spinola P. Rosa det. 2010] [NHRS-HEVA000001073] (Plate <xref ref-type="fig" rid="F5">5</xref>).</p><fig id="F5" position="float" orientation="portrait"><label>Plate 5.</label><caption><p><italic><tp:taxon-name><tp:taxon-name-part taxon-name-part-type="genus">Chrysis</tp:taxon-name-part> <tp:taxon-name-part taxon-name-part-type="species">diversa</tp:taxon-name-part></tp:taxon-name></italic> Dahlbom, 1845, lectotype (photo HV). <bold>A</bold> Habitus, lateral view <bold>B</bold> head, frontal view <bold>C</bold> second and third metasomal tergites, dorsal view.</p></caption><graphic xmlns:xlink="http://www.w3.org/1999/xlink" xlink:href="zookeys-495-079-g005.jpg" position="float" orientation="portrait" xlink:type="simple" id="oo_41680.jpg"/></fig></tp:treatment-sec><tp:treatment-sec sec-type="Paralectotype 1 ♀"><title>Paralectotype 1 ♀.</title><p>[Egypt] [Hedb.] [48 <italic>86</italic>] &lt;red label&gt; [Riksmuseum Stockholm] &lt;green label&gt; &lt;red label&gt; [Paralectotypus <italic><tp:taxon-name><tp:taxon-name-part taxon-name-part-type="genus">Chrysis</tp:taxon-name-part> <tp:taxon-name-part taxon-name-part-type="species">diversa</tp:taxon-name-part></tp:taxon-name></italic> ♀ <italic>Dahlbom 1845 des. by Bohart</italic> P. Rosa vidit 2010] &lt;red label&gt; [<italic><tp:taxon-name><tp:taxon-name-part taxon-name-part-type="genus">Chrysis</tp:taxon-name-part> <tp:taxon-name-part taxon-name-part-type="species">palliditarsis</tp:taxon-name-part></tp:taxon-name></italic> Spinola P. Rosa det. 2010] [NHRS-HEVA000001074].</p></tp:treatment-sec><tp:treatment-sec sec-type="Remarks"><title>Remarks.</title><p><xref ref-type="bibr" rid="B19">Dahlbom (1845</xref>: 13) described <!--PageBreak--><italic><tp:taxon-name><tp:taxon-name-part taxon-name-part-type="genus">Chrysis</tp:taxon-name-part> <tp:taxon-name-part taxon-name-part-type="species">diversa</tp:taxon-name-part></tp:taxon-name></italic> without any information on the type-series. Later <xref ref-type="bibr" rid="B21">Dahlbom (1854</xref>: 226) listed that he examined only two specimens: “<italic>Habitat in Aegypto, a D. Hedenborg detecta. Specimina duo e Museo R. Acad. Scient. Stockholm. communicavit D. Boheman</italic>.” In the collection three female specimens are found. They bear red labels with the numbers 47, 48, 49 and they were all collected by Hedenborg in Egypt. Two specimens are equal and belong to the species <italic><tp:taxon-name><tp:taxon-name-part taxon-name-part-type="genus">Chrysis</tp:taxon-name-part> <tp:taxon-name-part taxon-name-part-type="species">palliditarsis</tp:taxon-name-part></tp:taxon-name></italic> Spinola, 1838; whereas the third specimen, although with similar colouration and habitus, is different and belongs to the species <italic><tp:taxon-name><tp:taxon-name-part taxon-name-part-type="genus">Chrysis</tp:taxon-name-part> <tp:taxon-name-part taxon-name-part-type="species">viridissima</tp:taxon-name-part></tp:taxon-name></italic> Klug, 1845. The latter specimen is not part of the original type-series and cannot be considered as syntype. The other two specimens, found in the collection with catalogue numbers 47 (NHRS-HEVA000001073) and 48 (NHRS-HEVA000001074) can be considered as syntypes. Bohart (in <xref ref-type="bibr" rid="B31">Kimsey and Bohart 1991</xref>: 446) designated the lectotype of <italic><tp:taxon-name><tp:taxon-name-part taxon-name-part-type="genus">Chrysis</tp:taxon-name-part> <tp:taxon-name-part taxon-name-part-type="species">diversa</tp:taxon-name-part></tp:taxon-name></italic> and placed it in synonymy with <italic><tp:taxon-name><tp:taxon-name-part taxon-name-part-type="genus">Chrysis</tp:taxon-name-part> <tp:taxon-name-part taxon-name-part-type="species">palliditarsis</tp:taxon-name-part></tp:taxon-name></italic>. Unfortunately, Bohart selected the specimen not syntypic and not belonging to <italic><tp:taxon-name><tp:taxon-name-part taxon-name-part-type="genus">Chrysis</tp:taxon-name-part> <tp:taxon-name-part taxon-name-part-type="species">palliditarsis</tp:taxon-name-part></tp:taxon-name></italic> (n° 49), but the specimen belonging to <italic><tp:taxon-name><tp:taxon-name-part taxon-name-part-type="genus">Chrysis</tp:taxon-name-part> <tp:taxon-name-part taxon-name-part-type="species">viridissima</tp:taxon-name-part></tp:taxon-name></italic>. It bears the labels: [Egypt] [Hedb.] [49 <italic>86</italic>] &lt;red label&gt; [Riksmuseum Stockholm] &lt;green label&gt; [<italic><tp:taxon-name><tp:taxon-name-part taxon-name-part-type="genus">Chrysis</tp:taxon-name-part> <tp:taxon-name-part taxon-name-part-type="species">diversa</tp:taxon-name-part></tp:taxon-name></italic> ♀ <italic>Dahlbom Lectotype R.M. Bohart</italic>] &lt;red label&gt; [NHRS-HEVA000001131]. This specimen must be excluded from the type-series because the anal margin is quite different from the anal margin of <italic><tp:taxon-name><tp:taxon-name-part taxon-name-part-type="genus">Chrysis</tp:taxon-name-part> <tp:taxon-name-part taxon-name-part-type="species">diversa</tp:taxon-name-part></tp:taxon-name></italic> as found in the original description: “<italic>Abdominis segmenti 3:tii series ante-apicalis e punctis modicis non confluentibus constituta; dentes apicales breves obtusi. Corpus 2 ½ lin. long</italic>”. All three specimens share the same shape of the pit row of the third tergite, but only two specimens have apical teeth short and more or less obtuse and their body lenght is “2 ½ lin.”. The female of <italic><tp:taxon-name><tp:taxon-name-part taxon-name-part-type="genus">Chrysis</tp:taxon-name-part> <tp:taxon-name-part taxon-name-part-type="species">viridissima</tp:taxon-name-part></tp:taxon-name></italic> has different anal teeth: the median ones are rounded and the lateral ones are spiniform; moreover it is longer than the other two specimens. More differences are found between the two species (e.g. the length of the malar space (Plate <xref ref-type="fig" rid="F5">5B</xref>)) but without relation to the original description. According to the ICZN (Art. 74.2) if it is demonstrated that a specimen designated as a lectotype was not a syntype, it loses its lectotype status.</p><p>We here designate one of the two female syntypes as the lectotype of <italic><tp:taxon-name><tp:taxon-name-part taxon-name-part-type="genus">Chrysis</tp:taxon-name-part> <tp:taxon-name-part taxon-name-part-type="species">diversa</tp:taxon-name-part></tp:taxon-name></italic> Dahlbom, 1845 to fix the synonym <italic><tp:taxon-name><tp:taxon-name-part taxon-name-part-type="genus">Chrysis</tp:taxon-name-part> <tp:taxon-name-part taxon-name-part-type="species">diversa</tp:taxon-name-part></tp:taxon-name></italic> Dahlbom = <italic><tp:taxon-name><tp:taxon-name-part taxon-name-part-type="genus">Chrysis</tp:taxon-name-part> <tp:taxon-name-part taxon-name-part-type="species">palliditarsis</tp:taxon-name-part></tp:taxon-name></italic> Spinola. If we would consider Bohart’s lectotype designation as valid, then the synonym <italic><tp:taxon-name><tp:taxon-name-part taxon-name-part-type="genus">Chrysis</tp:taxon-name-part> <tp:taxon-name-part taxon-name-part-type="species">diversa</tp:taxon-name-part></tp:taxon-name></italic> Dahlbom = <italic><tp:taxon-name><tp:taxon-name-part taxon-name-part-type="genus">Chrysis</tp:taxon-name-part> <tp:taxon-name-part taxon-name-part-type="species">viridissima</tp:taxon-name-part></tp:taxon-name></italic> Dahlbom would generate confusion, since <italic><tp:taxon-name><tp:taxon-name-part taxon-name-part-type="genus">Chrysis</tp:taxon-name-part> <tp:taxon-name-part taxon-name-part-type="species">diversa</tp:taxon-name-part></tp:taxon-name></italic> has the priority over <italic><tp:taxon-name><tp:taxon-name-part taxon-name-part-type="genus">Chrysis</tp:taxon-name-part> <tp:taxon-name-part taxon-name-part-type="species">viridissima</tp:taxon-name-part></tp:taxon-name></italic>, which is currently in prevailing use.</p></tp:treatment-sec><tp:treatment-sec sec-type="Current status"><title>Current status.</title><p><italic><tp:taxon-name><tp:taxon-name-part taxon-name-part-type="genus">Chrysis</tp:taxon-name-part> <tp:taxon-name-part taxon-name-part-type="species">palliditarsis</tp:taxon-name-part></tp:taxon-name></italic> Spinola, 1838 (synonymised by <xref ref-type="bibr" rid="B37">Kimsey and Bohart 1991</xref>: 446).</p><!--PageBreak--></tp:treatment-sec><ref-list><ref id="B19"><mixed-citation xmlns:xlink="http://www.w3.org/1999/xlink" xlink:type="simple"><person-group><name name-style="western"><surname>Dahlbom</surname><given-names>AG</given-names></name></person-group> (<year>1845</year>) <source>Dispositio Methodica Specierum Hymenopterorum, secundum Familias Insectorum Naturales. Part. II. Chrysis in sensu Linnæano.</source><publisher-name>Berlingianis</publisher-name>, <publisher-loc>Lund</publisher-loc>, <size units="page">20 pp</size>. doi: <ext-link ext-link-type="doi" xlink:href="10.5962/bhl.title.66977" xlink:type="simple">10.5962/bhl.title.66977</ext-link></mixed-citation></ref><ref id="B21"><mixed-citation xmlns:xlink="http://www.w3.org/1999/xlink" xlink:type="simple"><person-group><name name-style="western"><surname>Dahlbom</surname><given-names>AG</given-names></name></person-group> (<year>1854</year>) <source><tp:taxon-name><tp:taxon-name-part taxon-name-part-type="order">Hymenoptera</tp:taxon-name-part></tp:taxon-name> Europaea praecipue Borealia, formis typicis nonnullis. Specierum generumve exoticorum propter nexum systematicum associatis, per Familias, Genera, Species et Varietates disposita atque descripta</source>. <publisher-name>Tip. F. Nicolai</publisher-name>, <publisher-loc>Berlin</publisher-loc>, <size units="page">xxiii + 412 pp</size>. + 12 tavv. doi: <ext-link ext-link-type="doi" xlink:href="10.5962/bhl.title.15890" xlink:type="simple">10.5962/bhl.title.15890</ext-link></mixed-citation></ref><ref id="B31"><mixed-citation xmlns:xlink="http://www.w3.org/1999/xlink" xlink:type="simple"><person-group><name name-style="western"><surname>Förster</surname><given-names>A</given-names></name></person-group> (<year>1853</year>) <article-title>Eine Centurie neuer Hymenopteren. Beschreibungen neuer Arten aus der Familae der Chrysididen.</article-title><source>Verhandlungen des naturhistorischen Vereins der preussischen Rheinlande und Westfalens</source><volume>10</volume>: <fpage>66</fpage>–<lpage>362</lpage>.</mixed-citation></ref><ref id="B37"><mixed-citation xmlns:xlink="http://www.w3.org/1999/xlink" xlink:type="simple"><person-group><name name-style="western"><surname>Kimsey</surname><given-names>LS</given-names></name><name name-style="western"><surname>Bohart</surname><given-names>RM</given-names></name></person-group> [<year>1991</year> (<year>1990</year>)]  <source>The Chrysidid Wasps of the World.</source><publisher-name>Oxford University Press</publisher-name>, <publisher-loc>New York</publisher-loc>, <size units="page">652 pp</size>.</mixed-citation></ref></ref-list></tp:taxon-treatment>
