# Supplementary material for: An annotated catalogue of the types of Chrysididae (Hymenoptera) at the Swedish Museum of Natural History, Stockholm, with brief historical notes
Source: Zookeys. 2015 Apr 8;(495):79–132. doi: 10.3897/zookeys.495.9356 (PMC4400407; doi:10.3897/zookeys.495.9356)
Supplement: XML Treatment for Chrysis grohmanni ssp. krkiana [file zookeys.495.9356-treatment18.xml]

<!DOCTYPE tp:taxon-treatment
  PUBLIC "-//TaxonX//DTD Taxonomic Treatment Publishing DTD v0 20100105//EN" "tax-treatment-NSO.dtd">
<tp:taxon-treatment xmlns:tp="http://www.plazi.org/taxpub"><tp:treatment-meta><kwd-group><label>Taxon classification</label><kwd><named-content content-type="kingdom">Animalia</named-content></kwd><kwd><named-content content-type="order">Hymenoptera</named-content></kwd><kwd><named-content content-type="family">Chrysididae</named-content></kwd></kwd-group><mixed-citation publication-type="journal"><person-group><name><surname>Rosa</surname><given-names>Paolo</given-names></name><name><surname>Vårdal</surname><given-names>Hege</given-names></name></person-group><article-title>An annotated catalogue of the types of <tp:taxon-name><tp:taxon-name-part taxon-name-part-type="family">Chrysididae</tp:taxon-name-part></tp:taxon-name> (<tp:taxon-name><tp:taxon-name-part taxon-name-part-type="order">Hymenoptera</tp:taxon-name-part></tp:taxon-name>) at the Swedish Museum of Natural History, Stockholm, with brief historical notes</article-title><source>Zookeys</source><day>8</day><month>4</month><year>2015</year><volume>2015</volume><issue>495</issue><fpage>79</fpage><lpage>132</lpage><pub-id pub-id-type="doi">10.3897/zookeys.495.9356</pub-id></mixed-citation></tp:treatment-meta><tp:nomenclature><tp:taxon-name>
                        <tp:taxon-name-part taxon-name-part-type="genus">Chrysis</tp:taxon-name-part>
                        <tp:taxon-name-part taxon-name-part-type="species">grohmanni</tp:taxon-name-part>
                        <tp:taxon-name-part taxon-name-part-type="infraspecific-rank">ssp.</tp:taxon-name-part>
                        <tp:taxon-name-part taxon-name-part-type="subspecies">krkiana</tp:taxon-name-part>
                    </tp:taxon-name><tp:taxon-authority>Linsenmaier, 1959</tp:taxon-authority><tp:nomenclature-citation-list><tp:nomenclature-citation><tp:taxon-name><tp:taxon-name-part taxon-name-part-type="genus">Chrysis</tp:taxon-name-part> <tp:taxon-name-part taxon-name-part-type="species">grohmanni</tp:taxon-name-part> <tp:taxon-name-part taxon-name-part-type="infraspecific-rank">ssp.</tp:taxon-name-part> <tp:taxon-name-part taxon-name-part-type="subspecies">krkiana</tp:taxon-name-part></tp:taxon-name><comment>: <xref ref-type="bibr" rid="B45">Linsenmaier 1959</xref>: 109.</comment></tp:nomenclature-citation></tp:nomenclature-citation-list></tp:nomenclature><tp:treatment-sec sec-type="Type locality"><title>Type locality.</title><p>Croatia: Krk island.</p></tp:treatment-sec><tp:treatment-sec sec-type="Paratype 1 ♂"><title>Paratype 1 ♂.</title><p>[<italic>Insel Krk leg. Mader</italic> Coll. Linsenmaier] [<tp:taxon-name><tp:taxon-name-part taxon-name-part-type="genus">Chrysis</tp:taxon-name-part> ♂ <tp:taxon-name-part taxon-name-part-type="species">grohmanni</tp:taxon-name-part> <tp:taxon-name-part taxon-name-part-type="subspecies">krkiana</tp:taxon-name-part></tp:taxon-name> <italic>Lins.</italic> Linsenmaier det. <italic>59</italic>] [NHRS-HEVA000001093].</p></tp:treatment-sec><tp:treatment-sec sec-type="Paratype 1 ♀"><title>Paratype 1 ♀.</title><p>[<italic>Insel Krk leg. Mader</italic> Coll. Linsenmaier] [<tp:taxon-name><tp:taxon-name-part taxon-name-part-type="genus">Chrysis</tp:taxon-name-part> ♀ <tp:taxon-name-part taxon-name-part-type="species">grohmanni</tp:taxon-name-part> <tp:taxon-name-part taxon-name-part-type="subspecies">krkiana</tp:taxon-name-part></tp:taxon-name> <italic>Lins.</italic> Linsenmaier det. <italic>59</italic>] [NHRS-HEVA000001094].</p></tp:treatment-sec><tp:treatment-sec sec-type="Remarks"><title>Remarks.</title><p>The two specimens do not bear the typical handwritten note ‚paratype‘ by Linsenmaier; but after the study of his collection in NMLS we can state that they are paratypes. Often Linsenmaier labelled only the holotype and the allotype, especially when describing subspecies with long series. These two specimens were donated by Linsenmaier and have the same handwritten locality and year of identification as the other specimens belonging to the type-series in the Linsenmaier collection. This subspecies is clearly separated from the nominal form (<xref ref-type="bibr" rid="B75">Rosa 2003</xref>: 307).</p></tp:treatment-sec><tp:treatment-sec sec-type="Current status"><title>Current status.</title><p><tp:taxon-name><tp:taxon-name-part taxon-name-part-type="genus">Chrysis</tp:taxon-name-part> <tp:taxon-name-part taxon-name-part-type="species">grohmanni</tp:taxon-name-part> <tp:taxon-name-part taxon-name-part-type="infraspecific-rank">ssp.</tp:taxon-name-part> <tp:taxon-name-part taxon-name-part-type="subspecies">krkiana</tp:taxon-name-part></tp:taxon-name> Linsenmaier, 1959.</p><!--PageBreak--></tp:treatment-sec><ref-list><ref id="B45"><mixed-citation xmlns:xlink="http://www.w3.org/1999/xlink" xlink:type="simple"><person-group><name name-style="western"><surname>Linsenmaier</surname><given-names>W</given-names></name></person-group> (<year>1959</year>) <article-title>Revision der Familie <tp:taxon-name><tp:taxon-name-part taxon-name-part-type="family">Chrysididae</tp:taxon-name-part></tp:taxon-name> (<tp:taxon-name><tp:taxon-name-part taxon-name-part-type="order">Hymenoptera</tp:taxon-name-part></tp:taxon-name>) mit besonderer Berücksichtigung der europäischen Spezies.</article-title><source>Mitteilungen der Schweizerischen Entomologischen Gesellschaft</source><volume>32</volume>(<issue>1</issue>): <fpage>1</fpage>–<lpage>232</lpage>.</mixed-citation></ref><ref id="B75"><mixed-citation xmlns:xlink="http://www.w3.org/1999/xlink" xlink:type="simple"><person-group><name name-style="western"><surname>Rosa</surname><given-names>P</given-names></name></person-group> [<year>2005a</year> (<year>2003</year>)] <article-title>I Crisidi (<tp:taxon-name><tp:taxon-name-part taxon-name-part-type="order">Hymenoptera</tp:taxon-name-part></tp:taxon-name>, <tp:taxon-name><tp:taxon-name-part taxon-name-part-type="family">Chrysididae</tp:taxon-name-part></tp:taxon-name>) della Romagna. Stato attuale delle conoscenze.</article-title><source>Annali del Museo Civico di Storia Naturale di Ferrara</source><volume>6</volume>: <fpage>29</fpage>–<lpage>40</lpage>.</mixed-citation></ref></ref-list></tp:taxon-treatment>
