# Supplementary material for: An annotated catalogue of the types of Chrysididae (Hymenoptera) at the Swedish Museum of Natural History, Stockholm, with brief historical notes
Source: Zookeys. 2015 Apr 8;(495):79–132. doi: 10.3897/zookeys.495.9356 (PMC4400407; doi:10.3897/zookeys.495.9356)
Supplement: XML Treatment for Chrysis lateralis [file zookeys.495.9356-treatment19.xml]

<!DOCTYPE tp:taxon-treatment
  PUBLIC "-//TaxonX//DTD Taxonomic Treatment Publishing DTD v0 20100105//EN" "tax-treatment-NSO.dtd">
<tp:taxon-treatment xmlns:tp="http://www.plazi.org/taxpub"><tp:treatment-meta><kwd-group><label>Taxon classification</label><kwd><named-content content-type="kingdom">Animalia</named-content></kwd><kwd><named-content content-type="order">Hymenoptera</named-content></kwd><kwd><named-content content-type="family">Chrysididae</named-content></kwd></kwd-group><mixed-citation publication-type="journal"><person-group><name><surname>Rosa</surname><given-names>Paolo</given-names></name><name><surname>Vårdal</surname><given-names>Hege</given-names></name></person-group><article-title>An annotated catalogue of the types of <tp:taxon-name><tp:taxon-name-part taxon-name-part-type="family">Chrysididae</tp:taxon-name-part></tp:taxon-name> (<tp:taxon-name><tp:taxon-name-part taxon-name-part-type="order">Hymenoptera</tp:taxon-name-part></tp:taxon-name>) at the Swedish Museum of Natural History, Stockholm, with brief historical notes</article-title><source>Zookeys</source><day>8</day><month>4</month><year>2015</year><volume>2015</volume><issue>495</issue><fpage>79</fpage><lpage>132</lpage><pub-id pub-id-type="doi">10.3897/zookeys.495.9356</pub-id></mixed-citation></tp:treatment-meta><tp:nomenclature><tp:taxon-name>
                        <tp:taxon-name-part taxon-name-part-type="genus">Chrysis</tp:taxon-name-part>
                        <tp:taxon-name-part taxon-name-part-type="species">lateralis</tp:taxon-name-part>
                    </tp:taxon-name><tp:taxon-authority>Dahlbom, 1845</tp:taxon-authority><xref ref-type="fig" rid="F10">Plate 10</xref><tp:nomenclature-citation-list><tp:nomenclature-citation><tp:taxon-name><tp:taxon-name-part taxon-name-part-type="genus">Chrysis</tp:taxon-name-part> <tp:taxon-name-part taxon-name-part-type="species">lateralis</tp:taxon-name-part></tp:taxon-name><comment>: <xref ref-type="bibr" rid="B19">Dahlbom 1845</xref>: 10.</comment></tp:nomenclature-citation></tp:nomenclature-citation-list></tp:nomenclature><tp:treatment-sec sec-type="Type locality"><title>Type locality.</title><p>Greece: Rhodes.</p></tp:treatment-sec><tp:treatment-sec sec-type="Syntype 1 ♀"><title>Syntype 1 ♀.</title><p>[Rhodus] [Hedenb.] [NHRS-HEVA000001095].</p><fig id="F10" position="float" orientation="portrait"><label>Plate 10.</label><caption><p><italic><tp:taxon-name><tp:taxon-name-part taxon-name-part-type="genus">Chrysis</tp:taxon-name-part> <tp:taxon-name-part taxon-name-part-type="species">lateralis</tp:taxon-name-part></tp:taxon-name></italic> Dahlbom, 1845, holotype. <bold>A</bold> Habitus, dorsal view <bold>B</bold> head, frontal view <bold>C</bold> mesosoma, dorsal view <bold>D</bold> second and third metasomal tergites, dorso-lateral view.</p></caption><graphic xmlns:xlink="http://www.w3.org/1999/xlink" xlink:href="zookeys-495-079-g010.jpg" position="float" orientation="portrait" xlink:type="simple" id="oo_41685.jpg"/></fig></tp:treatment-sec><tp:treatment-sec sec-type="Remarks"><title>Remarks.</title><p>This species belongs to the <italic><tp:taxon-name><tp:taxon-name-part taxon-name-part-type="genus">Chrysis</tp:taxon-name-part> <tp:taxon-name-part taxon-name-part-type="species">elegans</tp:taxon-name-part></tp:taxon-name></italic> group and is conspecific with <italic><tp:taxon-name><tp:taxon-name-part taxon-name-part-type="genus">Chrysis</tp:taxon-name-part> <tp:taxon-name-part taxon-name-part-type="species">separata</tp:taxon-name-part></tp:taxon-name></italic> Trautmann, 1926. None of the most important authors (<xref ref-type="bibr" rid="B21">Dahlbom 1854</xref>; <xref ref-type="bibr" rid="B62">Mocsáry 1889</xref>; du Buysson (in André) <xref ref-type="bibr" rid="B11">1891–1896</xref>; <xref ref-type="bibr" rid="B101">Trautmann 1927</xref>; <xref ref-type="bibr" rid="B6">Berland and Bernard 1938</xref>; <xref ref-type="bibr" rid="B44">Linsenmaier 1951</xref>, <xref ref-type="bibr" rid="B45">1959</xref>, <xref ref-type="bibr" rid="B46">1968</xref>) mentioned this species. Only <xref ref-type="bibr" rid="B23">Dalla Torre (1892</xref>: 74) and later <xref ref-type="bibr" rid="B37">Kimsey and Bohart (1991</xref>: 431) listed it as a valid species in the <italic><tp:taxon-name><tp:taxon-name-part taxon-name-part-type="species">comparata</tp:taxon-name-part></tp:taxon-name>-<tp:taxon-name><tp:taxon-name-part taxon-name-part-type="species">scutellaris</tp:taxon-name-part></tp:taxon-name></italic> group, without type examination. The female syntype has all the typical characteristics of <italic><tp:taxon-name><tp:taxon-name-part taxon-name-part-type="genus">Chrysis</tp:taxon-name-part> <tp:taxon-name-part taxon-name-part-type="species">separata</tp:taxon-name-part></tp:taxon-name></italic>, species widespread from Zante (typical locality) to Middle East. A second syntype is housed in the Dahlbom collection in MZLU. We here propose <italic><tp:taxon-name><tp:taxon-name-part taxon-name-part-type="genus">Chrysis</tp:taxon-name-part> <tp:taxon-name-part taxon-name-part-type="species">separata</tp:taxon-name-part></tp:taxon-name></italic> Trautmann, 1926, as a <bold>new synonym</bold> of <italic><tp:taxon-name><tp:taxon-name-part taxon-name-part-type="genus">Chrysis</tp:taxon-name-part> <tp:taxon-name-part taxon-name-part-type="species">lateralis</tp:taxon-name-part></tp:taxon-name></italic> Dahlbom, 1845.</p><p>A similar case was found studying Dahlbom’s type of <italic><tp:taxon-name><tp:taxon-name-part taxon-name-part-type="genus">Chrysis</tp:taxon-name-part> <tp:taxon-name-part taxon-name-part-type="species">confluens</tp:taxon-name-part></tp:taxon-name></italic> (Dahlbom, 1845). <italic><tp:taxon-name><tp:taxon-name-part taxon-name-part-type="genus">Chrysis</tp:taxon-name-part> <tp:taxon-name-part taxon-name-part-type="species">confluens</tp:taxon-name-part></tp:taxon-name></italic> was described from Rhodes and belongs to the <italic><tp:taxon-name><tp:taxon-name-part taxon-name-part-type="genus">Chrysis</tp:taxon-name-part> <tp:taxon-name-part taxon-name-part-type="species">elegans</tp:taxon-name-part></tp:taxon-name></italic> group. <italic><tp:taxon-name><tp:taxon-name-part taxon-name-part-type="genus">Chrysis</tp:taxon-name-part> <tp:taxon-name-part taxon-name-part-type="species">confluens</tp:taxon-name-part></tp:taxon-name></italic> was synonymised by Dahlbom himself (<xref ref-type="bibr" rid="B21">1854</xref>: 159, var. h) with <italic><tp:taxon-name><tp:taxon-name-part taxon-name-part-type="genus">Chrysis</tp:taxon-name-part> <tp:taxon-name-part taxon-name-part-type="species">elegans</tp:taxon-name-part></tp:taxon-name></italic> Lepeletier, 1806 and remained in synonymy with <italic><tp:taxon-name><tp:taxon-name-part taxon-name-part-type="genus">Chrysis</tp:taxon-name-part> <tp:taxon-name-part taxon-name-part-type="species">elegans</tp:taxon-name-part></tp:taxon-name></italic> in all the most important works. However, nobody noticed that the description was perfectly matching the description of <tp:taxon-name><tp:taxon-name-part taxon-name-part-type="genus">Chrysis</tp:taxon-name-part> <tp:taxon-name-part taxon-name-part-type="species">elegans</tp:taxon-name-part> <tp:taxon-name-part taxon-name-part-type="infraspecific-rank">var.</tp:taxon-name-part> <tp:taxon-name-part taxon-name-part-type="variety">smaragdula</tp:taxon-name-part></tp:taxon-name> Trautmann, 1926 <italic>nec</italic> Fabricius, 1775, also described from Rhodes. <xref ref-type="bibr" rid="B45">Linsenmaier (1959</xref>: 137) replaced the name <italic><tp:taxon-name><tp:taxon-name-part taxon-name-part-type="genus">Chrysis</tp:taxon-name-part> <tp:taxon-name-part taxon-name-part-type="species">elegans</tp:taxon-name-part> <tp:taxon-name-part taxon-name-part-type="subspecies">smaragdula</tp:taxon-name-part></tp:taxon-name></italic> Trautmann with <italic><tp:taxon-name><tp:taxon-name-part taxon-name-part-type="genus">Chrysis</tp:taxon-name-part> <tp:taxon-name-part taxon-name-part-type="species">interrogata</tp:taxon-name-part></tp:taxon-name></italic> Linsenmaier, 1959 without taking care of the possible synonymy with <italic><tp:taxon-name><tp:taxon-name-part taxon-name-part-type="genus">Chrysis</tp:taxon-name-part> <tp:taxon-name-part taxon-name-part-type="species">confluens</tp:taxon-name-part></tp:taxon-name></italic> (Dahlbom). There is no doubt about <tp:taxon-name><tp:taxon-name-part taxon-name-part-type="genus">Chrysis</tp:taxon-name-part> <tp:taxon-name-part taxon-name-part-type="species">elegans</tp:taxon-name-part> <tp:taxon-name-part taxon-name-part-type="infraspecific-rank">var.</tp:taxon-name-part> <tp:taxon-name-part taxon-name-part-type="variety">smaragdula</tp:taxon-name-part></tp:taxon-name> Trautmann, 1926 (currently <tp:taxon-name><tp:taxon-name-part taxon-name-part-type="genus">Chrysis</tp:taxon-name-part> <tp:taxon-name-part taxon-name-part-type="species">elegans</tp:taxon-name-part> <tp:taxon-name-part taxon-name-part-type="infraspecific-rank">ssp.</tp:taxon-name-part> <tp:taxon-name-part taxon-name-part-type="subspecies">interrogata</tp:taxon-name-part></tp:taxon-name> Linsenmaier) as a <bold>new synonym</bold> of <italic><tp:taxon-name><tp:taxon-name-part taxon-name-part-type="genus">Chrysis</tp:taxon-name-part> <tp:taxon-name-part taxon-name-part-type="species">confluens</tp:taxon-name-part></tp:taxon-name></italic> (Dahlbom, 1845), because <italic><tp:taxon-name><tp:taxon-name-part taxon-name-part-type="genus">Chrysis</tp:taxon-name-part> <tp:taxon-name-part taxon-name-part-type="species">confluens</tp:taxon-name-part></tp:taxon-name></italic> is one of the most common species on the island and its peculiar colour is unique in this species group: “<italic>Corpus æneo- aut subaurato-viride</italic>” and “<italic>Caput et thorax cyaneo- et viridi-variegata. Abdom. segmenti 3:tii series punctorum ante apicalis numerosorum orbiculatorum subconfluentium. Corpus 2 ½ lin. long.</italic>”. This peculiar green or golden-green colouration is well emphasized by the name <italic>smaragdula</italic>, which in Latin means emerald green.</p><p>Both names <italic><tp:taxon-name><tp:taxon-name-part taxon-name-part-type="genus">Chrysis</tp:taxon-name-part> <tp:taxon-name-part taxon-name-part-type="species">separata</tp:taxon-name-part></tp:taxon-name></italic> and <italic><tp:taxon-name><tp:taxon-name-part taxon-name-part-type="genus">Chrysis</tp:taxon-name-part> <tp:taxon-name-part taxon-name-part-type="species">interrogata</tp:taxon-name-part></tp:taxon-name></italic> have been used mainly by Linsenmaier and a few other authors (i.e. <xref ref-type="bibr" rid="B76">Rosa 2005b</xref>; <xref ref-type="bibr" rid="B98">Strumia and Yildirim 2009</xref>), and according to the ICZN there is no reason for applying the Reversal of Precedence. The type of <italic><tp:taxon-name><tp:taxon-name-part taxon-name-part-type="genus">Chrysis</tp:taxon-name-part> <tp:taxon-name-part taxon-name-part-type="species">confluens</tp:taxon-name-part></tp:taxon-name></italic> is housed in the Dahlbom collection in MZLU.</p></tp:treatment-sec><tp:treatment-sec sec-type="Current status"><title>Current status.</title><p><italic><tp:taxon-name><tp:taxon-name-part taxon-name-part-type="genus">Chrysis</tp:taxon-name-part> <tp:taxon-name-part taxon-name-part-type="species">lateralis</tp:taxon-name-part></tp:taxon-name></italic> Dahlbom, 1845.</p></tp:treatment-sec><ref-list><ref id="B19"><mixed-citation xmlns:xlink="http://www.w3.org/1999/xlink" xlink:type="simple"><person-group><name name-style="western"><surname>Dahlbom</surname><given-names>AG</given-names></name></person-group> (<year>1845</year>) <source>Dispositio Methodica Specierum Hymenopterorum, secundum Familias Insectorum Naturales. Part. II. Chrysis in sensu Linnæano.</source><publisher-name>Berlingianis</publisher-name>, <publisher-loc>Lund</publisher-loc>, <size units="page">20 pp</size>. doi: <ext-link ext-link-type="doi" xlink:href="10.5962/bhl.title.66977" xlink:type="simple">10.5962/bhl.title.66977</ext-link></mixed-citation></ref><ref id="B21"><mixed-citation xmlns:xlink="http://www.w3.org/1999/xlink" xlink:type="simple"><person-group><name name-style="western"><surname>Dahlbom</surname><given-names>AG</given-names></name></person-group> (<year>1854</year>) <source><tp:taxon-name><tp:taxon-name-part taxon-name-part-type="order">Hymenoptera</tp:taxon-name-part></tp:taxon-name> Europaea praecipue Borealia, formis typicis nonnullis. Specierum generumve exoticorum propter nexum systematicum associatis, per Familias, Genera, Species et Varietates disposita atque descripta</source>. <publisher-name>Tip. F. Nicolai</publisher-name>, <publisher-loc>Berlin</publisher-loc>, <size units="page">xxiii + 412 pp</size>. + 12 tavv. doi: <ext-link ext-link-type="doi" xlink:href="10.5962/bhl.title.15890" xlink:type="simple">10.5962/bhl.title.15890</ext-link></mixed-citation></ref><ref id="B62"><mixed-citation xmlns:xlink="http://www.w3.org/1999/xlink" xlink:type="simple"><person-group><name name-style="western"><surname>Mocsáry</surname><given-names>A</given-names></name></person-group> (<year>1889</year>) <source>Monographia Chrysididarum Orbis Terrestris Universi.</source><publisher-name>Hungarian Academy of Sciences</publisher-name>, <publisher-loc>Budapest</publisher-loc>, <size units="page">643 pp</size>.</mixed-citation></ref><ref id="B11"><mixed-citation xmlns:xlink="http://www.w3.org/1999/xlink" xlink:type="simple"><person-group><name name-style="western"><surname>Buysson</surname><given-names>R du</given-names></name></person-group> (<year>1891–1896</year>) <source>Species des Hyménoptères d’Europe &amp; d’Algerie. Tome Sixième. Les Chrysides</source>. <publisher-name>Vve Dubosclard</publisher-name>, <publisher-loc>Paris</publisher-loc>, <size units="page">I–XII + 13–758 + 64 unnumbered pages</size> + 32 pls. (<year>1891</year>) <fpage>1</fpage>–<lpage>88</lpage>, (<year>1892</year>) <fpage>89</fpage>–<lpage>208</lpage>, (<year>1893</year>) <fpage>209</fpage>–<lpage>272</lpage>, (<year>1894</year>) <fpage>273</fpage>–<lpage>400</lpage>, (<year>1895</year>) <fpage>401</fpage>–<lpage>624</lpage>, (<year>1896</year>) <fpage>625</fpage>–<lpage>756</lpage> + 1*–22*, (<year>1891–1896</year>) <size units="page">64 unnumbered pages</size> + 32 pls. <comment>[Dating after Derksen and Scheiding 1963]</comment></mixed-citation></ref><ref id="B101"><mixed-citation xmlns:xlink="http://www.w3.org/1999/xlink" xlink:type="simple"><person-group><name name-style="western"><surname>Trautmann</surname><given-names>W</given-names></name></person-group> (<year>1927</year>) <source>Die Goldwespen Europas.</source><publisher-name>Uschman</publisher-name>, <publisher-loc>Weimar</publisher-loc>, <size units="page">194 pp</size>.</mixed-citation></ref><ref id="B6"><mixed-citation xmlns:xlink="http://www.w3.org/1999/xlink" xlink:type="simple"><person-group><name name-style="western"><surname>Berland</surname><given-names>L</given-names></name><name name-style="western"><surname>Bernard</surname><given-names>F</given-names></name></person-group> (<year>1938</year>) <article-title>Hymenopteres <tp:taxon-name><tp:taxon-name-part taxon-name-part-type="above-genus">Vespiformes</tp:taxon-name-part></tp:taxon-name>. III. (<tp:taxon-name><tp:taxon-name-part taxon-name-part-type="family">Cleptidae</tp:taxon-name-part></tp:taxon-name>, <tp:taxon-name><tp:taxon-name-part taxon-name-part-type="family">Chrysidae</tp:taxon-name-part></tp:taxon-name> [sic], <tp:taxon-name><tp:taxon-name-part taxon-name-part-type="family">Trigonalidae</tp:taxon-name-part></tp:taxon-name>).</article-title> In: <source>Faune de France</source>, <publisher-name>Lechevalier</publisher-name>, <publisher-loc>Paris</publisher-loc>, <volume>vol. 34</volume>, <size units="page">vii + 145 pp</size>.</mixed-citation></ref><ref id="B44"><mixed-citation xmlns:xlink="http://www.w3.org/1999/xlink" xlink:type="simple"><person-group><name name-style="western"><surname>Linsenmaier</surname><given-names>W</given-names></name></person-group> (<year>1951</year>) <article-title>Die europäischen Chrysididen (<tp:taxon-name><tp:taxon-name-part taxon-name-part-type="order">Hymenoptera</tp:taxon-name-part></tp:taxon-name>). Versuch einer natürlichen Ordnung mit Diagnosen.</article-title><source>Mitteilungen der Schweizerischen Entomologischen Gesellschaft</source><volume>24</volume>(<issue>1</issue>): <fpage>1</fpage>–<lpage>110</lpage>.</mixed-citation></ref><ref id="B45"><mixed-citation xmlns:xlink="http://www.w3.org/1999/xlink" xlink:type="simple"><person-group><name name-style="western"><surname>Linsenmaier</surname><given-names>W</given-names></name></person-group> (<year>1959</year>) <article-title>Revision der Familie <tp:taxon-name><tp:taxon-name-part taxon-name-part-type="family">Chrysididae</tp:taxon-name-part></tp:taxon-name> (<tp:taxon-name><tp:taxon-name-part taxon-name-part-type="order">Hymenoptera</tp:taxon-name-part></tp:taxon-name>) mit besonderer Berücksichtigung der europäischen Spezies.</article-title><source>Mitteilungen der Schweizerischen Entomologischen Gesellschaft</source><volume>32</volume>(<issue>1</issue>): <fpage>1</fpage>–<lpage>232</lpage>.</mixed-citation></ref><ref id="B46"><mixed-citation xmlns:xlink="http://www.w3.org/1999/xlink" xlink:type="simple"><person-group><name name-style="western"><surname>Linsenmaier</surname><given-names>W</given-names></name></person-group> (<year>1968</year>) <article-title>Revision der Familie <tp:taxon-name><tp:taxon-name-part taxon-name-part-type="family">Chrysididae</tp:taxon-name-part></tp:taxon-name> Zweiter Nachtrag.</article-title><source>Mitteilungen der Schweizerischen Entomologischen Gesellschaft</source><volume>41</volume>(<issue>1–4</issue>): <fpage>1</fpage>–<lpage>144</lpage>.</mixed-citation></ref><ref id="B23"><mixed-citation xmlns:xlink="http://www.w3.org/1999/xlink" xlink:type="simple"><person-group><name name-style="western"><surname>Dalla Torre</surname><given-names>CG de</given-names></name></person-group> (<year>1892</year>) <source>Catalogus Hymenopterorum hucusque descriptorum systematicus et synonymicus. <tp:taxon-name><tp:taxon-name-part taxon-name-part-type="family">Chrysididae</tp:taxon-name-part></tp:taxon-name> (<tp:taxon-name><tp:taxon-name-part taxon-name-part-type="suborder">Tubulifera</tp:taxon-name-part></tp:taxon-name>)</source>. <publisher-name>Engelmann</publisher-name>, <publisher-loc>Lipsiae</publisher-loc>, <volume>vol. 6</volume>, <size units="page">viii + 118 pp</size>.</mixed-citation></ref><ref id="B37"><mixed-citation xmlns:xlink="http://www.w3.org/1999/xlink" xlink:type="simple"><person-group><name name-style="western"><surname>Kimsey</surname><given-names>LS</given-names></name><name name-style="western"><surname>Bohart</surname><given-names>RM</given-names></name></person-group> [<year>1991</year> (<year>1990</year>)]  <source>The Chrysidid Wasps of the World.</source><publisher-name>Oxford University Press</publisher-name>, <publisher-loc>New York</publisher-loc>, <size units="page">652 pp</size>.</mixed-citation></ref><ref id="B76"><mixed-citation xmlns:xlink="http://www.w3.org/1999/xlink" xlink:type="simple"><person-group><name name-style="western"><surname>Rosa</surname><given-names>P</given-names></name></person-group> (<year>2005b</year>) <article-title>La collezione di Crisidi (<tp:taxon-name><tp:taxon-name-part taxon-name-part-type="order">Hymenoptera</tp:taxon-name-part></tp:taxon-name>, <tp:taxon-name><tp:taxon-name-part taxon-name-part-type="family">Chrysididae</tp:taxon-name-part></tp:taxon-name>) del Museo Civico di Storia Naturale di Milano.</article-title><source>Natura</source><volume>94</volume>(<issue>2</issue>): <fpage>1</fpage>–<lpage>128</lpage>.</mixed-citation></ref><ref id="B98"><mixed-citation xmlns:xlink="http://www.w3.org/1999/xlink" xlink:type="simple"><person-group><name name-style="western"><surname>Strumia</surname><given-names>F</given-names></name><name name-style="western"><surname>Yidirim</surname><given-names>E</given-names></name></person-group> [<year>2009</year> (<year>2007</year>)] <article-title>Contribution to the knowldge of <tp:taxon-name><tp:taxon-name-part taxon-name-part-type="family">Chrysididae</tp:taxon-name-part></tp:taxon-name> fauna of Turkey (<tp:taxon-name><tp:taxon-name-part taxon-name-part-type="order">Hymenoptera</tp:taxon-name-part></tp:taxon-name>, <tp:taxon-name><tp:taxon-name-part taxon-name-part-type="infraorder">Aculeata</tp:taxon-name-part></tp:taxon-name>).</article-title><source>Frustula Entomologica</source><volume>30</volume>(<issue>43</issue>): <fpage>55</fpage>–<lpage>92</lpage>.</mixed-citation></ref></ref-list></tp:taxon-treatment>
