# Supplementary material for: An annotated catalogue of the types of Chrysididae (Hymenoptera) at the Swedish Museum of Natural History, Stockholm, with brief historical notes
Source: Zookeys. 2015 Apr 8;(495):79–132. doi: 10.3897/zookeys.495.9356 (PMC4400407; doi:10.3897/zookeys.495.9356)
Supplement: XML Treatment for Chrysis pyrrhina [file zookeys.495.9356-treatment27.xml]

<!DOCTYPE tp:taxon-treatment
  PUBLIC "-//TaxonX//DTD Taxonomic Treatment Publishing DTD v0 20100105//EN" "tax-treatment-NSO.dtd">
<tp:taxon-treatment xmlns:tp="http://www.plazi.org/taxpub"><tp:treatment-meta><kwd-group><label>Taxon classification</label><kwd><named-content content-type="kingdom">Animalia</named-content></kwd><kwd><named-content content-type="order">Hymenoptera</named-content></kwd><kwd><named-content content-type="family">Chrysididae</named-content></kwd></kwd-group><mixed-citation publication-type="journal"><person-group><name><surname>Rosa</surname><given-names>Paolo</given-names></name><name><surname>Vårdal</surname><given-names>Hege</given-names></name></person-group><article-title>An annotated catalogue of the types of <tp:taxon-name><tp:taxon-name-part taxon-name-part-type="family">Chrysididae</tp:taxon-name-part></tp:taxon-name> (<tp:taxon-name><tp:taxon-name-part taxon-name-part-type="order">Hymenoptera</tp:taxon-name-part></tp:taxon-name>) at the Swedish Museum of Natural History, Stockholm, with brief historical notes</article-title><source>Zookeys</source><day>8</day><month>4</month><year>2015</year><volume>2015</volume><issue>495</issue><fpage>79</fpage><lpage>132</lpage><pub-id pub-id-type="doi">10.3897/zookeys.495.9356</pub-id></mixed-citation></tp:treatment-meta><tp:nomenclature><tp:taxon-name>
                        <tp:taxon-name-part taxon-name-part-type="genus">Chrysis</tp:taxon-name-part>
                        <tp:taxon-name-part taxon-name-part-type="species">pyrrhina</tp:taxon-name-part>
                    </tp:taxon-name><tp:taxon-authority>Dahlbom, 1845</tp:taxon-authority><xref ref-type="fig" rid="F16">Plate 16</xref><!--PageBreak--><tp:nomenclature-citation-list><tp:nomenclature-citation><tp:taxon-name><tp:taxon-name-part taxon-name-part-type="genus">Chrysis</tp:taxon-name-part> <tp:taxon-name-part taxon-name-part-type="species">pyrrhina</tp:taxon-name-part></tp:taxon-name><comment>: <xref ref-type="bibr" rid="B19">Dahlbom 1845</xref>: 9.</comment></tp:nomenclature-citation></tp:nomenclature-citation-list></tp:nomenclature><tp:treatment-sec sec-type="Type locality"><title>Type locality.</title><p>unknown.</p></tp:treatment-sec><tp:treatment-sec sec-type="Holotype ♂"><title>Holotype ♂.</title><p>[Mus. Payk.] [Type] [<italic><tp:taxon-name><tp:taxon-name-part taxon-name-part-type="species">pyrrhina</tp:taxon-name-part></tp:taxon-name> Dahlbom 143</italic>] [NHRS-HEVA000001115].</p><fig id="F16" position="float" orientation="portrait"><label>Plate 16.</label><caption><p><italic><tp:taxon-name><tp:taxon-name-part taxon-name-part-type="genus">Chrysis</tp:taxon-name-part> <tp:taxon-name-part taxon-name-part-type="species">pyrrhina</tp:taxon-name-part></tp:taxon-name></italic> Dahlbom, 1845, holotype. <bold>A</bold> Habitus, lateral view <bold>B</bold> head, frontal view <bold>C</bold> hed and mesosoma, dorsal view <bold>D</bold> metasoma, dorsal view.</p></caption><graphic xmlns:xlink="http://www.w3.org/1999/xlink" xlink:href="zookeys-495-079-g016.jpg" position="float" orientation="portrait" xlink:type="simple" id="oo_41691.jpg"/></fig></tp:treatment-sec><tp:treatment-sec sec-type="Remarks"><title>Remarks.</title><p>The species was described with the name “<italic><tp:taxon-name><tp:taxon-name-part taxon-name-part-type="genus">Chrysis</tp:taxon-name-part> <tp:taxon-name-part taxon-name-part-type="species">pyrrhinia</tp:taxon-name-part></tp:taxon-name></italic> Dalm. ♂ Mus. <italic>Paykull</italic>” and emendated in the same work (<xref ref-type="bibr" rid="B19">Dahlbom 1845</xref>: <italic>corrigenda</italic> at pag. 21). The type locality reported by <xref ref-type="bibr" rid="B37">Kimsey and Bohart (1991</xref>: 454 “Yugoslavia, Dalmatia”) is in error. Possibly they confused Dalm. [= Dalman] with Dalmatia. The type locality is unknown, as confirmed in <xref ref-type="bibr" rid="B21">Dahlbom (1854</xref>: 259): “<tp:taxon-name><tp:taxon-name-part taxon-name-part-type="genus">Chrysis</tp:taxon-name-part> <tp:taxon-name-part taxon-name-part-type="species">pyrrhina</tp:taxon-name-part></tp:taxon-name> <italic>Dalman Mus.</italic> Paykulli; <italic>teste D.</italic> Boheman, <italic>qui specimen unicum, patria non notata, e Museo R. Acad. Scient. Stockholm. amice communicavit</italic>”.</p><p>Very likely Paykull received the male (described as <italic><tp:taxon-name><tp:taxon-name-part taxon-name-part-type="species">pyrrhina</tp:taxon-name-part></tp:taxon-name></italic>) and the female (described as <italic><tp:taxon-name><tp:taxon-name-part taxon-name-part-type="species">erythromelas</tp:taxon-name-part></tp:taxon-name></italic>) together, from the same locality, probably in north Africa. They both belong to the same species, <italic><tp:taxon-name><tp:taxon-name-part taxon-name-part-type="genus">Chrysis</tp:taxon-name-part> <tp:taxon-name-part taxon-name-part-type="species">erythromelas</tp:taxon-name-part></tp:taxon-name></italic> Dahlbom, 1845, even if the male shows some peculiar characteristics which are not found in other northern African or Sicilian specimens: short pronotum, lateral angles on T-III more acute. The metasoma is entirely reddish, but this unusual colour was found also in other specimens in the Linsenmaier collection.</p><p>After <xref ref-type="bibr" rid="B45">Linsenmaier (1959)</xref> the name <italic><tp:taxon-name><tp:taxon-name-part taxon-name-part-type="genus">Chrysis</tp:taxon-name-part> <tp:taxon-name-part taxon-name-part-type="species">pyrrhina</tp:taxon-name-part></tp:taxon-name></italic> was used to identify a common Mediterranean species (<xref ref-type="bibr" rid="B56">Mingo 1994</xref>; <xref ref-type="bibr" rid="B57">Mingo and Gayubo 1985</xref>, <xref ref-type="bibr" rid="B58">1986a</xref>, <xref ref-type="bibr" rid="B59">1986b</xref>; <xref ref-type="bibr" rid="B60">Mingo et al. 1988</xref>, <xref ref-type="bibr" rid="B61">1990</xref>; <xref ref-type="bibr" rid="B74">Rosa 2004</xref>, <xref ref-type="bibr" rid="B75">2005a</xref>, <xref ref-type="bibr" rid="B76">2005b</xref>; <xref ref-type="bibr" rid="B93">Strumia 1995</xref>, <xref ref-type="bibr" rid="B93">1996</xref>, <xref ref-type="bibr" rid="B94">2005</xref>, <xref ref-type="bibr" rid="B95">2007a</xref>, <xref ref-type="bibr" rid="B96">2007b</xref>; <xref ref-type="bibr" rid="B97">Strumia and Pagliano 2010</xref>; <xref ref-type="bibr" rid="B99">Strumia et al. 2010</xref>). The type of <italic><tp:taxon-name><tp:taxon-name-part taxon-name-part-type="genus">Chrysis</tp:taxon-name-part> <tp:taxon-name-part taxon-name-part-type="species">pyrrhina</tp:taxon-name-part></tp:taxon-name></italic> does not match Linsenmaier’s interpretation of the species and a new name must be given to this species.</p><p>The first available name from among its synonyms is <italic><tp:taxon-name><tp:taxon-name-part taxon-name-part-type="genus">Chrysis</tp:taxon-name-part> <tp:taxon-name-part taxon-name-part-type="species">serena</tp:taxon-name-part></tp:taxon-name></italic> Radoszkowski, 1891. The type of <italic><tp:taxon-name><tp:taxon-name-part taxon-name-part-type="genus">Chrysis</tp:taxon-name-part> <tp:taxon-name-part taxon-name-part-type="species">serena</tp:taxon-name-part></tp:taxon-name></italic> was checked and it is currently housed in the Radoszkowski collection in ISEA-PAS (<xref ref-type="bibr" rid="B83">Rosa et al. 2015</xref>). <xref ref-type="bibr" rid="B46">Linsenmaier (1968</xref>: 82) considered <italic><tp:taxon-name><tp:taxon-name-part taxon-name-part-type="genus">Chrysis</tp:taxon-name-part> <tp:taxon-name-part taxon-name-part-type="species">serena</tp:taxon-name-part></tp:taxon-name></italic> as a subspecies of <italic><tp:taxon-name><tp:taxon-name-part taxon-name-part-type="genus">Chrysis</tp:taxon-name-part> <tp:taxon-name-part taxon-name-part-type="species">pyrrhina</tp:taxon-name-part></tp:taxon-name></italic>, with coarser and denser punctation on the metasoma, with micro-punctated intervals between the punctures and mesosoma greener in colour. The distribution given by Linsenmaier for <italic><tp:taxon-name><tp:taxon-name-part taxon-name-part-type="genus">Chrysis</tp:taxon-name-part> <tp:taxon-name-part taxon-name-part-type="species">serena</tp:taxon-name-part></tp:taxon-name></italic> is: Persia, S Russia, Palestine, Syria, Asia Minor and Manchuria. It is well known that in the Euro-Asiatic chrysidids, patterns in punctation have a gradient, becoming coarser from west to east. Similarly many common <italic><tp:taxon-name><tp:taxon-name-part taxon-name-part-type="genus">Chrysis</tp:taxon-name-part></tp:taxon-name></italic> are greener in the eastern area of their distribution in Europe. <italic><tp:taxon-name><tp:taxon-name-part taxon-name-part-type="genus">Chrysis</tp:taxon-name-part> <tp:taxon-name-part taxon-name-part-type="species">serena</tp:taxon-name-part></tp:taxon-name></italic> simply represents the eastern form with coarser punctation.</p></tp:treatment-sec><tp:treatment-sec sec-type="Current status"><title>Current status.</title><p><italic><tp:taxon-name><tp:taxon-name-part taxon-name-part-type="genus">Chrysis</tp:taxon-name-part> <tp:taxon-name-part taxon-name-part-type="species">erythromelas</tp:taxon-name-part></tp:taxon-name></italic> Dahlbom, 1845.</p></tp:treatment-sec><ref-list><ref id="B19"><mixed-citation xmlns:xlink="http://www.w3.org/1999/xlink" xlink:type="simple"><person-group><name name-style="western"><surname>Dahlbom</surname><given-names>AG</given-names></name></person-group> (<year>1845</year>) <source>Dispositio Methodica Specierum Hymenopterorum, secundum Familias Insectorum Naturales. Part. II. Chrysis in sensu Linnæano.</source><publisher-name>Berlingianis</publisher-name>, <publisher-loc>Lund</publisher-loc>, <size units="page">20 pp</size>. doi: <ext-link ext-link-type="doi" xlink:href="10.5962/bhl.title.66977" xlink:type="simple">10.5962/bhl.title.66977</ext-link></mixed-citation></ref><ref id="B37"><mixed-citation xmlns:xlink="http://www.w3.org/1999/xlink" xlink:type="simple"><person-group><name name-style="western"><surname>Kimsey</surname><given-names>LS</given-names></name><name name-style="western"><surname>Bohart</surname><given-names>RM</given-names></name></person-group> [<year>1991</year> (<year>1990</year>)]  <source>The Chrysidid Wasps of the World.</source><publisher-name>Oxford University Press</publisher-name>, <publisher-loc>New York</publisher-loc>, <size units="page">652 pp</size>.</mixed-citation></ref><ref id="B21"><mixed-citation xmlns:xlink="http://www.w3.org/1999/xlink" xlink:type="simple"><person-group><name name-style="western"><surname>Dahlbom</surname><given-names>AG</given-names></name></person-group> (<year>1854</year>) <source><tp:taxon-name><tp:taxon-name-part taxon-name-part-type="order">Hymenoptera</tp:taxon-name-part></tp:taxon-name> Europaea praecipue Borealia, formis typicis nonnullis. Specierum generumve exoticorum propter nexum systematicum associatis, per Familias, Genera, Species et Varietates disposita atque descripta</source>. <publisher-name>Tip. F. Nicolai</publisher-name>, <publisher-loc>Berlin</publisher-loc>, <size units="page">xxiii + 412 pp</size>. + 12 tavv. doi: <ext-link ext-link-type="doi" xlink:href="10.5962/bhl.title.15890" xlink:type="simple">10.5962/bhl.title.15890</ext-link></mixed-citation></ref><ref id="B45"><mixed-citation xmlns:xlink="http://www.w3.org/1999/xlink" xlink:type="simple"><person-group><name name-style="western"><surname>Linsenmaier</surname><given-names>W</given-names></name></person-group> (<year>1959</year>) <article-title>Revision der Familie <tp:taxon-name><tp:taxon-name-part taxon-name-part-type="family">Chrysididae</tp:taxon-name-part></tp:taxon-name> (<tp:taxon-name><tp:taxon-name-part taxon-name-part-type="order">Hymenoptera</tp:taxon-name-part></tp:taxon-name>) mit besonderer Berücksichtigung der europäischen Spezies.</article-title><source>Mitteilungen der Schweizerischen Entomologischen Gesellschaft</source><volume>32</volume>(<issue>1</issue>): <fpage>1</fpage>–<lpage>232</lpage>.</mixed-citation></ref><ref id="B56"><mixed-citation xmlns:xlink="http://www.w3.org/1999/xlink" xlink:type="simple"><person-group><name name-style="western"><surname>Mingo</surname><given-names>E</given-names></name></person-group> (<year>1994</year>) <source><tp:taxon-name><tp:taxon-name-part taxon-name-part-type="order">Hymenoptera</tp:taxon-name-part></tp:taxon-name><tp:taxon-name><tp:taxon-name-part taxon-name-part-type="family">Chrysididae</tp:taxon-name-part></tp:taxon-name>. Fauna Iberica</source>. <volume>Vol. 6</volume>. <publisher-name>Museo Nacional de Ciencias Naturales Consejo Superior de Investigaciones Científicas</publisher-name>, <publisher-loc>Madrid</publisher-loc>, <size units="page">256 pp</size>.</mixed-citation></ref><ref id="B57"><mixed-citation xmlns:xlink="http://www.w3.org/1999/xlink" xlink:type="simple"><person-group><name name-style="western"><surname>Mingo</surname><given-names>E</given-names></name><name name-style="western"><surname>Gayubo</surname><given-names>SF</given-names></name></person-group> (<year>1985</year>) <article-title>Contributión al estudio de los Crisìdidos de El Algarve (Portugal). (Hym., <tp:taxon-name><tp:taxon-name-part taxon-name-part-type="family">Chrysididae</tp:taxon-name-part></tp:taxon-name>).</article-title><conf-name>II Congresso Ibérico de Entomologia</conf-name>, <supplement>Suplemento n°1</supplement> ao <source>Boletim da Sociedade Portuguesa de Entomologia</source>, <fpage>37</fpage>–<lpage>46</lpage>.</mixed-citation></ref><ref id="B58"><mixed-citation xmlns:xlink="http://www.w3.org/1999/xlink" xlink:type="simple"><person-group><name name-style="western"><surname>Mingo</surname><given-names>E</given-names></name><name name-style="western"><surname>Gayubo</surname><given-names>SF</given-names></name></person-group> (<year>1986a</year>) <article-title>Contributión al conocimiento de la crisididofauna de las sierras meridionales de la provincia de Badajoz. (Hym., <tp:taxon-name><tp:taxon-name-part taxon-name-part-type="family">Chrysididae</tp:taxon-name-part></tp:taxon-name>).</article-title><source>Acta de las VIII Jornadas A e E</source>, <publisher-loc>Sevilla</publisher-loc>, <fpage>1012</fpage>–<lpage>1021</lpage>.</mixed-citation></ref><ref id="B59"><mixed-citation xmlns:xlink="http://www.w3.org/1999/xlink" xlink:type="simple"><person-group><name name-style="western"><surname>Mingo</surname><given-names>E</given-names></name><name name-style="western"><surname>Gayubo</surname><given-names>SF</given-names></name></person-group> (<year>1986b</year>) <article-title>Contributión al conoscimento de los crisididos de la provincia de Ciudad Real. (Hym., <tp:taxon-name><tp:taxon-name-part taxon-name-part-type="family">Chrysididae</tp:taxon-name-part></tp:taxon-name>).</article-title><source>Eos</source><volume>62</volume>: <fpage>125</fpage>–<lpage>136</lpage>.</mixed-citation></ref><ref id="B60"><mixed-citation xmlns:xlink="http://www.w3.org/1999/xlink" xlink:type="simple"><person-group><name name-style="western"><surname>Mingo</surname><given-names>E</given-names></name><name name-style="western"><surname>Gayubo</surname><given-names>SF</given-names></name><name name-style="western"><surname>Sanza</surname><given-names>F</given-names></name></person-group> (<year>1988</year>) <article-title>Crisididofauna de la margen derecha de la cuenca alta del Duero. (Hym., <tp:taxon-name><tp:taxon-name-part taxon-name-part-type="family">Chrysididae</tp:taxon-name-part></tp:taxon-name>).</article-title><source>Eos</source><volume>64</volume>: <fpage>95</fpage>–<lpage>109</lpage>.</mixed-citation></ref><ref id="B61"><mixed-citation xmlns:xlink="http://www.w3.org/1999/xlink" xlink:type="simple"><person-group><name name-style="western"><surname>Mingo</surname><given-names>E</given-names></name><name name-style="western"><surname>Gayubo</surname><given-names>SF</given-names></name><name name-style="western"><surname>Rueda</surname><given-names>A</given-names></name></person-group> (<year>1990</year>) <article-title>Contributión al conocimiento de la famiglia <tp:taxon-name><tp:taxon-name-part taxon-name-part-type="family">Chrysididae</tp:taxon-name-part></tp:taxon-name> de la provincia de Palencia (Hym., <tp:taxon-name><tp:taxon-name-part taxon-name-part-type="family">Chrysididae</tp:taxon-name-part></tp:taxon-name>).</article-title><source>Eos</source><volume>65</volume>: <fpage>31</fpage>–<lpage>50</lpage>.</mixed-citation></ref><ref id="B74"><mixed-citation xmlns:xlink="http://www.w3.org/1999/xlink" xlink:type="simple"><person-group><name name-style="western"><surname>Rosa</surname><given-names>P</given-names></name></person-group> (<year>2004</year>) <article-title>Alcune osservazioni sulle relazioni tra Vegetazione e Crisidi in Italia (<tp:taxon-name><tp:taxon-name-part taxon-name-part-type="order">Hymenoptera</tp:taxon-name-part></tp:taxon-name>, <tp:taxon-name><tp:taxon-name-part taxon-name-part-type="family">Chrysididae</tp:taxon-name-part></tp:taxon-name>).</article-title><source>Giornale Italiano di Entomologia</source><volume>11</volume>(<issue>52</issue>): <fpage>79</fpage>–<lpage>90</lpage>.</mixed-citation></ref><ref id="B75"><mixed-citation xmlns:xlink="http://www.w3.org/1999/xlink" xlink:type="simple"><person-group><name name-style="western"><surname>Rosa</surname><given-names>P</given-names></name></person-group> [<year>2005a</year> (<year>2003</year>)] <article-title>I Crisidi (<tp:taxon-name><tp:taxon-name-part taxon-name-part-type="order">Hymenoptera</tp:taxon-name-part></tp:taxon-name>, <tp:taxon-name><tp:taxon-name-part taxon-name-part-type="family">Chrysididae</tp:taxon-name-part></tp:taxon-name>) della Romagna. Stato attuale delle conoscenze.</article-title><source>Annali del Museo Civico di Storia Naturale di Ferrara</source><volume>6</volume>: <fpage>29</fpage>–<lpage>40</lpage>.</mixed-citation></ref><ref id="B76"><mixed-citation xmlns:xlink="http://www.w3.org/1999/xlink" xlink:type="simple"><person-group><name name-style="western"><surname>Rosa</surname><given-names>P</given-names></name></person-group> (<year>2005b</year>) <article-title>La collezione di Crisidi (<tp:taxon-name><tp:taxon-name-part taxon-name-part-type="order">Hymenoptera</tp:taxon-name-part></tp:taxon-name>, <tp:taxon-name><tp:taxon-name-part taxon-name-part-type="family">Chrysididae</tp:taxon-name-part></tp:taxon-name>) del Museo Civico di Storia Naturale di Milano.</article-title><source>Natura</source><volume>94</volume>(<issue>2</issue>): <fpage>1</fpage>–<lpage>128</lpage>.</mixed-citation></ref><ref id="B93"><mixed-citation xmlns:xlink="http://www.w3.org/1999/xlink" xlink:type="simple"><person-group><name name-style="western"><surname>Strumia</surname><given-names>F</given-names></name></person-group> [<year>1996</year> (<year>1995</year>)] <article-title>Indagine sui crisidi e mutillidi autunnali (<tp:taxon-name><tp:taxon-name-part taxon-name-part-type="order">Hymenoptera</tp:taxon-name-part></tp:taxon-name> <tp:taxon-name><tp:taxon-name-part taxon-name-part-type="family">Chrysididae</tp:taxon-name-part></tp:taxon-name>).</article-title><source>Frustula Entomologica</source><volume>18</volume>(<issue>31</issue>): <fpage>177</fpage>–<lpage>87</lpage>.</mixed-citation></ref><ref id="B94"><mixed-citation xmlns:xlink="http://www.w3.org/1999/xlink" xlink:type="simple"><person-group><name name-style="western"><surname>Strumia</surname><given-names>F</given-names></name></person-group> (<year>2005</year>) <article-title><tp:taxon-name><tp:taxon-name-part taxon-name-part-type="order">Hymenoptera</tp:taxon-name-part></tp:taxon-name> <tp:taxon-name><tp:taxon-name-part taxon-name-part-type="family">Chrysididae</tp:taxon-name-part></tp:taxon-name>.</article-title> In: <person-group><name name-style="western"><surname>Ruffo</surname><given-names>S</given-names></name><name name-style="western"><surname>Stoch</surname><given-names>F</given-names></name></person-group> (<role>Eds</role>) <source>Checklist e distribuzione della fauna italiana. 10.000 specie terrestri e della acque interne</source>. <source>Memorie del Museo Civico di Storia Naturale di Verona</source>. <series>II° Serie</series>, Sezione Scienze della Vita <volume>16</volume>: <fpage>269</fpage>–<lpage>270</lpage> + CD-ROM.</mixed-citation></ref><ref id="B95"><mixed-citation xmlns:xlink="http://www.w3.org/1999/xlink" xlink:type="simple"><person-group><name name-style="western"><surname>Strumia</surname><given-names>F</given-names></name></person-group> (<year>2007</year>) <article-title>La distribuzione degli imenotteri crisididi nella riserva di San Rossore (Pisa).</article-title><source>Atti della Società italiana di Scienze naturali, Memorie</source>, <series>Serie B</series><volume>115</volume>: <fpage>117</fpage>–<lpage>127</lpage>.</mixed-citation></ref><ref id="B96"><mixed-citation xmlns:xlink="http://www.w3.org/1999/xlink" xlink:type="simple"><person-group><name name-style="western"><surname>Strumia</surname><given-names>F</given-names></name></person-group> [<year>2007</year> (<year>2006</year>)] <article-title>Gli Imenotteri Crisididi dell’Isola di Creta (<tp:taxon-name><tp:taxon-name-part taxon-name-part-type="order">Hymenoptera</tp:taxon-name-part></tp:taxon-name>, <tp:taxon-name><tp:taxon-name-part taxon-name-part-type="family">Chrysididae</tp:taxon-name-part></tp:taxon-name>).</article-title><source>Frustula Entomologica</source><volume>28-29</volume>: <fpage>97</fpage>–<lpage>109</lpage>.</mixed-citation></ref><ref id="B97"><mixed-citation xmlns:xlink="http://www.w3.org/1999/xlink" xlink:type="simple"><person-group><name name-style="western"><surname>Strumia</surname><given-names>F</given-names></name><name name-style="western"><surname>Pagliano</surname><given-names>G</given-names></name></person-group> [<year>2010</year> (<year>2008</year>)] <article-title>Imenotteri Crisididi e Mutillidi della Valle del fiume Cornia (LI).</article-title><source>Frustula entomologica</source><volume>31</volume>: <fpage>113</fpage>–<lpage>123</lpage>.</mixed-citation></ref><ref id="B99"><mixed-citation xmlns:xlink="http://www.w3.org/1999/xlink" xlink:type="simple"><person-group><name name-style="western"><surname>Strumia</surname><given-names>F</given-names></name><name name-style="western"><surname>Gauybo</surname><given-names>SF</given-names></name><name name-style="western"><surname>González</surname><given-names>JA</given-names></name></person-group> (<year>2010</year>) <article-title>Diversidad de Crisídidos en el Parque Natural de Las Batuecas – Sierra de Francia (Salamanca, España) (<tp:taxon-name><tp:taxon-name-part taxon-name-part-type="order">Hymenoptera</tp:taxon-name-part></tp:taxon-name>, <tp:taxon-name><tp:taxon-name-part taxon-name-part-type="family">Chrysididae</tp:taxon-name-part></tp:taxon-name>).</article-title><source>Nouvelle revue d’Entomologie</source> (<series>N.S.</series>) <volume>26</volume>(<issue>2</issue>): <fpage>177</fpage>–<lpage>187</lpage>.</mixed-citation></ref><ref id="B83"><mixed-citation xmlns:xlink="http://www.w3.org/1999/xlink" xlink:type="simple"><person-group><name name-style="western"><surname>Rosa</surname><given-names>P</given-names></name><name name-style="western"><surname>Wiśniowski</surname><given-names>B</given-names></name><name name-style="western"><surname>Xu</surname><given-names>Z-f</given-names></name></person-group> (<year>2015</year>) <article-title>Annotated type catalogue of the <tp:taxon-name><tp:taxon-name-part taxon-name-part-type="family">Chrysididae</tp:taxon-name-part></tp:taxon-name> (<tp:taxon-name><tp:taxon-name-part taxon-name-part-type="class">Insecta</tp:taxon-name-part></tp:taxon-name>, <tp:taxon-name><tp:taxon-name-part taxon-name-part-type="order">Hymenoptera</tp:taxon-name-part></tp:taxon-name>) deposited in the collection of Radoszkowski in the Polish Academy of Sciences, Kraków.</article-title><source>ZooKeys</source><volume>486</volume>: <fpage>1</fpage>–<lpage>100</lpage>. doi: <ext-link ext-link-type="doi" xlink:href="10.3897/zookeys.486.8753" xlink:type="simple">10.3897/zookeys.486.8753</ext-link></mixed-citation></ref><ref id="B46"><mixed-citation xmlns:xlink="http://www.w3.org/1999/xlink" xlink:type="simple"><person-group><name name-style="western"><surname>Linsenmaier</surname><given-names>W</given-names></name></person-group> (<year>1968</year>) <article-title>Revision der Familie <tp:taxon-name><tp:taxon-name-part taxon-name-part-type="family">Chrysididae</tp:taxon-name-part></tp:taxon-name> Zweiter Nachtrag.</article-title><source>Mitteilungen der Schweizerischen Entomologischen Gesellschaft</source><volume>41</volume>(<issue>1–4</issue>): <fpage>1</fpage>–<lpage>144</lpage>.</mixed-citation></ref></ref-list></tp:taxon-treatment>
