# Supplementary material for: An annotated catalogue of the types of Chrysididae (Hymenoptera) at the Swedish Museum of Natural History, Stockholm, with brief historical notes
Source: Zookeys. 2015 Apr 8;(495):79–132. doi: 10.3897/zookeys.495.9356 (PMC4400407; doi:10.3897/zookeys.495.9356)
Supplement: XML Treatment for Chrysis tenuimediata [file zookeys.495.9356-treatment34.xml]

<!DOCTYPE tp:taxon-treatment
  PUBLIC "-//TaxonX//DTD Taxonomic Treatment Publishing DTD v0 20100105//EN" "tax-treatment-NSO.dtd">
<tp:taxon-treatment xmlns:tp="http://www.plazi.org/taxpub"><tp:treatment-meta><kwd-group><label>Taxon classification</label><kwd><named-content content-type="kingdom">Animalia</named-content></kwd><kwd><named-content content-type="order">Hymenoptera</named-content></kwd><kwd><named-content content-type="family">Chrysididae</named-content></kwd></kwd-group><mixed-citation publication-type="journal"><person-group><name><surname>Rosa</surname><given-names>Paolo</given-names></name><name><surname>Vårdal</surname><given-names>Hege</given-names></name></person-group><article-title>An annotated catalogue of the types of <tp:taxon-name><tp:taxon-name-part taxon-name-part-type="family">Chrysididae</tp:taxon-name-part></tp:taxon-name> (<tp:taxon-name><tp:taxon-name-part taxon-name-part-type="order">Hymenoptera</tp:taxon-name-part></tp:taxon-name>) at the Swedish Museum of Natural History, Stockholm, with brief historical notes</article-title><source>Zookeys</source><day>8</day><month>4</month><year>2015</year><volume>2015</volume><issue>495</issue><fpage>79</fpage><lpage>132</lpage><pub-id pub-id-type="doi">10.3897/zookeys.495.9356</pub-id></mixed-citation></tp:treatment-meta><tp:nomenclature><tp:taxon-name>
                        <tp:taxon-name-part taxon-name-part-type="genus">Chrysis</tp:taxon-name-part>
                        <tp:taxon-name-part taxon-name-part-type="species">tenuimediata</tp:taxon-name-part>
                    </tp:taxon-name><tp:taxon-authority>Linsenmaier, 1968</tp:taxon-authority><tp:nomenclature-citation-list><tp:nomenclature-citation><tp:taxon-name><tp:taxon-name-part taxon-name-part-type="genus">Chrysis</tp:taxon-name-part> (<tp:taxon-name-part taxon-name-part-type="subgenus">Papuachrysis</tp:taxon-name-part>) <tp:taxon-name-part taxon-name-part-type="species">tenuimediata</tp:taxon-name-part></tp:taxon-name><comment>: <xref ref-type="bibr" rid="B46">Linsenmaier 1968</xref>: 53.</comment></tp:nomenclature-citation></tp:nomenclature-citation-list></tp:nomenclature><tp:treatment-sec sec-type="Type locality"><title>Type locality.</title><p>Burma: “<italic>N.O. Burma, Kambaiti, 2000m</italic>”.</p></tp:treatment-sec><tp:treatment-sec sec-type="Holotype ♀"><title>Holotype ♀.</title><p>[N. E. Burma Kambaiti; 2000 m 23/4.1934 Malaise] [Riksmuseum Stockholm] &lt;green label&gt; [♀ <italic>Type</italic> <tp:taxon-name><tp:taxon-name-part taxon-name-part-type="genus">Chrysis</tp:taxon-name-part> <tp:taxon-name-part taxon-name-part-type="authority">L.</tp:taxon-name-part> <tp:taxon-name-part taxon-name-part-type="subgenus">Papuachrysis</tp:taxon-name-part> <tp:taxon-name-part taxon-name-part-type="species">tenuimediata</tp:taxon-name-part></tp:taxon-name> <italic>Lins.</italic> Linsenmaier det. <italic>64</italic>] &lt;handwritten in red&gt; [<tp:taxon-name><tp:taxon-name-part taxon-name-part-type="genus">Chrysis</tp:taxon-name-part> <tp:taxon-name-part taxon-name-part-type="authority">L.</tp:taxon-name-part> <tp:taxon-name-part taxon-name-part-type="infraspecific-rank">subgen.</tp:taxon-name-part> <tp:taxon-name-part taxon-name-part-type="subgenus">Adscitis</tp:taxon-name-part></tp:taxon-name> det. Linsenmaier 19<italic>94</italic>] [NHRS-HEVA000001126].</p></tp:treatment-sec><tp:treatment-sec sec-type="Remarks"><title>Remarks.</title><p><xref ref-type="bibr" rid="B48">Linsenmaier (1997a</xref>: 284) disagreed with the placement of <italic><tp:taxon-name><tp:taxon-name-part taxon-name-part-type="genus">Chrysis</tp:taxon-name-part> <tp:taxon-name-part taxon-name-part-type="species">tenuimediata</tp:taxon-name-part></tp:taxon-name></italic> proposed by <xref ref-type="bibr" rid="B37">Kimsey and Bohart (1991)</xref> and described the subgenus <tp:taxon-name><tp:taxon-name-part taxon-name-part-type="genus">Chrysis</tp:taxon-name-part> (<tp:taxon-name-part taxon-name-part-type="subgenus">Adscitis</tp:taxon-name-part>)</tp:taxon-name> based on <italic><tp:taxon-name><tp:taxon-name-part taxon-name-part-type="genus">Chrysis</tp:taxon-name-part> <tp:taxon-name-part taxon-name-part-type="species">tenuimediata</tp:taxon-name-part></tp:taxon-name></italic>.</p></tp:treatment-sec><tp:treatment-sec sec-type="Current status"><title>Current status.</title><p><italic><tp:taxon-name><tp:taxon-name-part taxon-name-part-type="genus">Primeuchroeus</tp:taxon-name-part> <tp:taxon-name-part taxon-name-part-type="species">tenuimediatus</tp:taxon-name-part></tp:taxon-name></italic> (Linsenmaier, 1968) (transferred by <xref ref-type="bibr" rid="B37">Kimsey and Bohart 1991</xref>: 543).</p></tp:treatment-sec><ref-list><ref id="B46"><mixed-citation xmlns:xlink="http://www.w3.org/1999/xlink" xlink:type="simple"><person-group><name name-style="western"><surname>Linsenmaier</surname><given-names>W</given-names></name></person-group> (<year>1968</year>) <article-title>Revision der Familie <tp:taxon-name><tp:taxon-name-part taxon-name-part-type="family">Chrysididae</tp:taxon-name-part></tp:taxon-name> Zweiter Nachtrag.</article-title><source>Mitteilungen der Schweizerischen Entomologischen Gesellschaft</source><volume>41</volume>(<issue>1–4</issue>): <fpage>1</fpage>–<lpage>144</lpage>.</mixed-citation></ref><ref id="B48"><mixed-citation xmlns:xlink="http://www.w3.org/1999/xlink" xlink:type="simple"><person-group><name name-style="western"><surname>Linsenmaier</surname><given-names>W</given-names></name></person-group> (<year>1997a</year>) <article-title>Altes und Neues von den Chrysididen (<tp:taxon-name><tp:taxon-name-part taxon-name-part-type="order">Hymenoptera</tp:taxon-name-part></tp:taxon-name>, <tp:taxon-name><tp:taxon-name-part taxon-name-part-type="family">Chrysididae</tp:taxon-name-part></tp:taxon-name>).</article-title><source>Entomofauna</source><volume>18</volume>(<issue>19</issue>): <fpage>245</fpage>–<lpage>300</lpage>.</mixed-citation></ref><ref id="B37"><mixed-citation xmlns:xlink="http://www.w3.org/1999/xlink" xlink:type="simple"><person-group><name name-style="western"><surname>Kimsey</surname><given-names>LS</given-names></name><name name-style="western"><surname>Bohart</surname><given-names>RM</given-names></name></person-group> [<year>1991</year> (<year>1990</year>)]  <source>The Chrysidid Wasps of the World.</source><publisher-name>Oxford University Press</publisher-name>, <publisher-loc>New York</publisher-loc>, <size units="page">652 pp</size>.</mixed-citation></ref></ref-list></tp:taxon-treatment>
