# Supplementary material for: An annotated catalogue of the types of Chrysididae (Hymenoptera) at the Swedish Museum of Natural History, Stockholm, with brief historical notes
Source: Zookeys. 2015 Apr 8;(495):79–132. doi: 10.3897/zookeys.495.9356 (PMC4400407; doi:10.3897/zookeys.495.9356)
Supplement: XML Treatment for Chrysura candens [file zookeys.495.9356-treatment37.xml]

<!DOCTYPE tp:taxon-treatment
  PUBLIC "-//TaxonX//DTD Taxonomic Treatment Publishing DTD v0 20100105//EN" "tax-treatment-NSO.dtd">
<tp:taxon-treatment xmlns:tp="http://www.plazi.org/taxpub"><tp:treatment-meta><kwd-group><label>Taxon classification</label><kwd><named-content content-type="kingdom">Animalia</named-content></kwd><kwd><named-content content-type="order">Hymenoptera</named-content></kwd><kwd><named-content content-type="family">Chrysididae</named-content></kwd></kwd-group><mixed-citation publication-type="journal"><person-group><name><surname>Rosa</surname><given-names>Paolo</given-names></name><name><surname>Vårdal</surname><given-names>Hege</given-names></name></person-group><article-title>An annotated catalogue of the types of <tp:taxon-name><tp:taxon-name-part taxon-name-part-type="family">Chrysididae</tp:taxon-name-part></tp:taxon-name> (<tp:taxon-name><tp:taxon-name-part taxon-name-part-type="order">Hymenoptera</tp:taxon-name-part></tp:taxon-name>) at the Swedish Museum of Natural History, Stockholm, with brief historical notes</article-title><source>Zookeys</source><day>8</day><month>4</month><year>2015</year><volume>2015</volume><issue>495</issue><fpage>79</fpage><lpage>132</lpage><pub-id pub-id-type="doi">10.3897/zookeys.495.9356</pub-id></mixed-citation></tp:treatment-meta><tp:nomenclature><tp:taxon-name>
                        <tp:taxon-name-part taxon-name-part-type="genus">Chrysura</tp:taxon-name-part>
                        <tp:taxon-name-part taxon-name-part-type="species">candens</tp:taxon-name-part>
                    </tp:taxon-name><tp:taxon-authority>Dahlbom, 1845</tp:taxon-authority><tp:nomenclature-citation-list><tp:nomenclature-citation><tp:taxon-name><tp:taxon-name-part taxon-name-part-type="genus">Chrysura</tp:taxon-name-part> <tp:taxon-name-part taxon-name-part-type="species">candens</tp:taxon-name-part></tp:taxon-name><comment>: <xref ref-type="bibr" rid="B19">Dahlbom 1845</xref>: 7.</comment></tp:nomenclature-citation></tp:nomenclature-citation-list></tp:nomenclature><tp:treatment-sec sec-type="Type locality"><title>Type locality.</title><p>Greece: Rhodes.</p></tp:treatment-sec><tp:treatment-sec sec-type="Holotype ♀"><title>Holotype ♀.</title><p>[Mus. Payk.] [NHRS-HEVA000001066].</p></tp:treatment-sec><tp:treatment-sec sec-type="Remarks"><title>Remarks.</title><p><italic><tp:taxon-name><tp:taxon-name-part taxon-name-part-type="genus">Chrysura</tp:taxon-name-part> <tp:taxon-name-part taxon-name-part-type="species">candens</tp:taxon-name-part></tp:taxon-name></italic> Dahlbom is a secondary junior homonym of <italic><tp:taxon-name><tp:taxon-name-part taxon-name-part-type="genus">Chrysis</tp:taxon-name-part> <tp:taxon-name-part taxon-name-part-type="species">candens</tp:taxon-name-part></tp:taxon-name></italic> Germar, 1817. <xref ref-type="bibr" rid="B23">Dalla Torre (1892</xref>: 49, 58) placed <italic><tp:taxon-name><tp:taxon-name-part taxon-name-part-type="genus">Chrysis</tp:taxon-name-part> <tp:taxon-name-part taxon-name-part-type="species">candens</tp:taxon-name-part></tp:taxon-name></italic> in synonym of <italic><tp:taxon-name><tp:taxon-name-part taxon-name-part-type="genus">Chrysis</tp:taxon-name-part> <tp:taxon-name-part taxon-name-part-type="species">candens</tp:taxon-name-part></tp:taxon-name></italic> Klug (!) Germar, 1817 (partim) and <italic><tp:taxon-name><tp:taxon-name-part taxon-name-part-type="genus">Chrysis</tp:taxon-name-part> <tp:taxon-name-part taxon-name-part-type="species">elegans</tp:taxon-name-part></tp:taxon-name></italic> Lepeletier (partim). The type is surely related to large species (<italic>3 ½ lin. long.</italic>), not comparable with <italic><tp:taxon-name><tp:taxon-name-part taxon-name-part-type="genus">Chrysis</tp:taxon-name-part> <tp:taxon-name-part taxon-name-part-type="species">candens</tp:taxon-name-part></tp:taxon-name></italic> Germar. The type is partially damaged; it lacks the left fore wing, femura, tibiae and tarsi of left mid- and hindlegs, and tarsi of the left foreleg.</p></tp:treatment-sec><tp:treatment-sec sec-type="Current status"><title>Current status.</title><p><italic><tp:taxon-name><tp:taxon-name-part taxon-name-part-type="genus">Chrysis</tp:taxon-name-part> <tp:taxon-name-part taxon-name-part-type="species">elegans</tp:taxon-name-part></tp:taxon-name></italic> Lepeletier, 1806 (synonymized by <xref ref-type="bibr" rid="B62">Mocsáry 1889</xref>: 301).</p></tp:treatment-sec><ref-list><ref id="B19"><mixed-citation xmlns:xlink="http://www.w3.org/1999/xlink" xlink:type="simple"><person-group><name name-style="western"><surname>Dahlbom</surname><given-names>AG</given-names></name></person-group> (<year>1845</year>) <source>Dispositio Methodica Specierum Hymenopterorum, secundum Familias Insectorum Naturales. Part. II. Chrysis in sensu Linnæano.</source><publisher-name>Berlingianis</publisher-name>, <publisher-loc>Lund</publisher-loc>, <size units="page">20 pp</size>. doi: <ext-link ext-link-type="doi" xlink:href="10.5962/bhl.title.66977" xlink:type="simple">10.5962/bhl.title.66977</ext-link></mixed-citation></ref><ref id="B23"><mixed-citation xmlns:xlink="http://www.w3.org/1999/xlink" xlink:type="simple"><person-group><name name-style="western"><surname>Dalla Torre</surname><given-names>CG de</given-names></name></person-group> (<year>1892</year>) <source>Catalogus Hymenopterorum hucusque descriptorum systematicus et synonymicus. <tp:taxon-name><tp:taxon-name-part taxon-name-part-type="family">Chrysididae</tp:taxon-name-part></tp:taxon-name> (<tp:taxon-name><tp:taxon-name-part taxon-name-part-type="suborder">Tubulifera</tp:taxon-name-part></tp:taxon-name>)</source>. <publisher-name>Engelmann</publisher-name>, <publisher-loc>Lipsiae</publisher-loc>, <volume>vol. 6</volume>, <size units="page">viii + 118 pp</size>.</mixed-citation></ref><ref id="B62"><mixed-citation xmlns:xlink="http://www.w3.org/1999/xlink" xlink:type="simple"><person-group><name name-style="western"><surname>Mocsáry</surname><given-names>A</given-names></name></person-group> (<year>1889</year>) <source>Monographia Chrysididarum Orbis Terrestris Universi.</source><publisher-name>Hungarian Academy of Sciences</publisher-name>, <publisher-loc>Budapest</publisher-loc>, <size units="page">643 pp</size>.</mixed-citation></ref></ref-list></tp:taxon-treatment>
