# Supplementary material for: An annotated catalogue of the types of Chrysididae (Hymenoptera) at the Swedish Museum of Natural History, Stockholm, with brief historical notes
Source: Zookeys. 2015 Apr 8;(495):79–132. doi: 10.3897/zookeys.495.9356 (PMC4400407; doi:10.3897/zookeys.495.9356)
Supplement: XML Treatment for Cleptes fasciata [file zookeys.495.9356-treatment41.xml]

<!DOCTYPE tp:taxon-treatment
  PUBLIC "-//TaxonX//DTD Taxonomic Treatment Publishing DTD v0 20100105//EN" "tax-treatment-NSO.dtd">
<tp:taxon-treatment xmlns:tp="http://www.plazi.org/taxpub"><tp:treatment-meta><kwd-group><label>Taxon classification</label><kwd><named-content content-type="kingdom">Animalia</named-content></kwd><kwd><named-content content-type="order">Hymenoptera</named-content></kwd><kwd><named-content content-type="family">Chrysididae</named-content></kwd></kwd-group><mixed-citation publication-type="journal"><person-group><name><surname>Rosa</surname><given-names>Paolo</given-names></name><name><surname>Vårdal</surname><given-names>Hege</given-names></name></person-group><article-title>An annotated catalogue of the types of <tp:taxon-name><tp:taxon-name-part taxon-name-part-type="family">Chrysididae</tp:taxon-name-part></tp:taxon-name> (<tp:taxon-name><tp:taxon-name-part taxon-name-part-type="order">Hymenoptera</tp:taxon-name-part></tp:taxon-name>) at the Swedish Museum of Natural History, Stockholm, with brief historical notes</article-title><source>Zookeys</source><day>8</day><month>4</month><year>2015</year><volume>2015</volume><issue>495</issue><fpage>79</fpage><lpage>132</lpage><pub-id pub-id-type="doi">10.3897/zookeys.495.9356</pub-id></mixed-citation></tp:treatment-meta><tp:nomenclature><tp:taxon-name>
                        <tp:taxon-name-part taxon-name-part-type="genus">Cleptes</tp:taxon-name-part>
                        <tp:taxon-name-part taxon-name-part-type="species">fasciata</tp:taxon-name-part>
                    </tp:taxon-name><tp:taxon-authority>Dalman, 1823</tp:taxon-authority><xref ref-type="fig" rid="F27">Plate 27</xref><!--PageBreak--><tp:nomenclature-citation-list><tp:nomenclature-citation><tp:taxon-name><tp:taxon-name-part taxon-name-part-type="genus">Cleptes</tp:taxon-name-part> <tp:taxon-name-part taxon-name-part-type="species">fasciata</tp:taxon-name-part></tp:taxon-name><comment>: <xref ref-type="bibr" rid="B24">Dalman 1823</xref>: 90.</comment></tp:nomenclature-citation></tp:nomenclature-citation-list></tp:nomenclature><tp:treatment-sec sec-type="Type locality"><title>Type locality.</title><p>Brazil.</p></tp:treatment-sec><tp:treatment-sec sec-type="Lectotype ♀"><title>Lectotype ♀.</title><p>[<italic>Brasilia Freyreiss</italic>] [Schh.] &lt;Schönherr&gt; [Naturhistoriska Riksmuseet Stockholm Loan no 333/96] &lt;green label&gt; [<tp:taxon-name><tp:taxon-name-part taxon-name-part-type="genus">Cleptidea</tp:taxon-name-part> ♀ <tp:taxon-name-part taxon-name-part-type="species">fasciata</tp:taxon-name-part></tp:taxon-name> <italic>Dalm.</italic> det. L. Móczár, 1996] [Lectotypus <italic><tp:taxon-name><tp:taxon-name-part taxon-name-part-type="genus">Cleptes</tp:taxon-name-part> <tp:taxon-name-part taxon-name-part-type="species">fasciata</tp:taxon-name-part></tp:taxon-name> Dalman des. Móczár 996</italic>] &lt;red label&gt; [NHRS-HEVA000001082].</p><fig id="F27" position="float" orientation="portrait"><label>Plate 27.</label><caption><p><italic><tp:taxon-name><tp:taxon-name-part taxon-name-part-type="genus">Cleptes</tp:taxon-name-part> <tp:taxon-name-part taxon-name-part-type="species">fasciata</tp:taxon-name-part></tp:taxon-name></italic> Dalman, 1823, holotype. Habitus, dorsal view.</p></caption><graphic xmlns:xlink="http://www.w3.org/1999/xlink" xlink:href="zookeys-495-079-g027.jpg" position="float" orientation="portrait" xlink:type="simple" id="oo_41702.jpg"/></fig></tp:treatment-sec><tp:treatment-sec sec-type="Remarks"><title>Remarks.</title><p>Lectotype designated by <xref ref-type="bibr" rid="B66">Móczár (1996</xref>: 136); a paralectotype is deposited at the HNHM.</p></tp:treatment-sec><tp:treatment-sec sec-type="Current status"><title>Current status.</title><p><italic><tp:taxon-name><tp:taxon-name-part taxon-name-part-type="genus">Cleptidea</tp:taxon-name-part> <tp:taxon-name-part taxon-name-part-type="species">fasciata</tp:taxon-name-part></tp:taxon-name></italic> (Dalman, 1823) (transferred by <xref ref-type="bibr" rid="B64">Mocsáry 1904</xref>: 569).</p></tp:treatment-sec><ref-list><ref id="B24"><mixed-citation xmlns:xlink="http://www.w3.org/1999/xlink" xlink:type="simple"><person-group><name name-style="western"><surname>Dalman</surname><given-names>JW</given-names></name></person-group> (<year>1823</year>) <source>Analecta entomologica.</source><publisher-name>Lindhians</publisher-name>, <publisher-loc>Holmiae</publisher-loc>, <size units="page">104 pp</size>.</mixed-citation></ref><ref id="B66"><mixed-citation xmlns:xlink="http://www.w3.org/1999/xlink" xlink:type="simple"><person-group><name name-style="western"><surname>Móczár</surname><given-names>L</given-names></name></person-group> (<year>1996</year>) <article-title>New data on the subfamily <tp:taxon-name><tp:taxon-name-part taxon-name-part-type="subfamily">Cleptinae</tp:taxon-name-part></tp:taxon-name> (<tp:taxon-name><tp:taxon-name-part taxon-name-part-type="order">Hymenoptera</tp:taxon-name-part></tp:taxon-name>: <tp:taxon-name><tp:taxon-name-part taxon-name-part-type="family">Chrysididae</tp:taxon-name-part></tp:taxon-name>).</article-title><source>Acta Zoologica Academiae Scientiarum Hungaricae</source><volume>42</volume>(<issue>2</issue>): <fpage>133</fpage>–<lpage>144</lpage>.</mixed-citation></ref><ref id="B64"><mixed-citation xmlns:xlink="http://www.w3.org/1999/xlink" xlink:type="simple"><person-group><name name-style="western"><surname>Mocsáry</surname><given-names>A</given-names></name></person-group> (<year>1904</year>) <article-title>Observatio de <italic><tp:taxon-name><tp:taxon-name-part taxon-name-part-type="genus">Cleptes</tp:taxon-name-part> <tp:taxon-name-part taxon-name-part-type="species">aurora</tp:taxon-name-part></tp:taxon-name></italic> Smith.</article-title><source>Annales Musei Nationalis Hungarici</source><volume>2</volume>: <fpage>567</fpage>–<lpage>569</lpage>.</mixed-citation></ref></ref-list></tp:taxon-treatment>
