# Supplementary material for: An annotated catalogue of the types of Chrysididae (Hymenoptera) at the Swedish Museum of Natural History, Stockholm, with brief historical notes
Source: Zookeys. 2015 Apr 8;(495):79–132. doi: 10.3897/zookeys.495.9356 (PMC4400407; doi:10.3897/zookeys.495.9356)
Supplement: XML Treatment for Cleptes sjostedti [file zookeys.495.9356-treatment42.xml]

<!DOCTYPE tp:taxon-treatment
  PUBLIC "-//TaxonX//DTD Taxonomic Treatment Publishing DTD v0 20100105//EN" "tax-treatment-NSO.dtd">
<tp:taxon-treatment xmlns:tp="http://www.plazi.org/taxpub"><tp:treatment-meta><kwd-group><label>Taxon classification</label><kwd><named-content content-type="kingdom">Animalia</named-content></kwd><kwd><named-content content-type="order">Hymenoptera</named-content></kwd><kwd><named-content content-type="family">Chrysididae</named-content></kwd></kwd-group><mixed-citation publication-type="journal"><person-group><name><surname>Rosa</surname><given-names>Paolo</given-names></name><name><surname>Vårdal</surname><given-names>Hege</given-names></name></person-group><article-title>An annotated catalogue of the types of <tp:taxon-name><tp:taxon-name-part taxon-name-part-type="family">Chrysididae</tp:taxon-name-part></tp:taxon-name> (<tp:taxon-name><tp:taxon-name-part taxon-name-part-type="order">Hymenoptera</tp:taxon-name-part></tp:taxon-name>) at the Swedish Museum of Natural History, Stockholm, with brief historical notes</article-title><source>Zookeys</source><day>8</day><month>4</month><year>2015</year><volume>2015</volume><issue>495</issue><fpage>79</fpage><lpage>132</lpage><pub-id pub-id-type="doi">10.3897/zookeys.495.9356</pub-id></mixed-citation></tp:treatment-meta><tp:nomenclature><tp:taxon-name>
                        <tp:taxon-name-part taxon-name-part-type="genus">Cleptes</tp:taxon-name-part>
                        <tp:taxon-name-part taxon-name-part-type="species">sjostedti</tp:taxon-name-part>
                    </tp:taxon-name><tp:taxon-authority>Hammer, 1950</tp:taxon-authority><tp:nomenclature-citation-list><tp:nomenclature-citation><tp:taxon-name><tp:taxon-name-part taxon-name-part-type="genus">Cleptes</tp:taxon-name-part> <tp:taxon-name-part taxon-name-part-type="species">Sjöstedti</tp:taxon-name-part></tp:taxon-name><comment>: <xref ref-type="bibr" rid="B32">Hammer 1950</xref>: 2.</comment></tp:nomenclature-citation></tp:nomenclature-citation-list></tp:nomenclature><tp:treatment-sec sec-type="Type locality"><title>Type locality.</title><p>China: “<italic>Provinz Kiansu, leg. Kolthoff, Oktober</italic>”.</p></tp:treatment-sec><tp:treatment-sec sec-type="Holotype ♀"><title>Holotype ♀.</title><p>[Provins Kiangsu] [China Kolthoff] [Type] &lt;red label&gt; [<italic><tp:taxon-name><tp:taxon-name-part taxon-name-part-type="genus">Cleptes</tp:taxon-name-part> <tp:taxon-name-part taxon-name-part-type="species">sjöstedti</tp:taxon-name-part></tp:taxon-name> mihi</italic> ♀ det. Hammer] &lt;handwritten by Hammer&gt; [NHRS-HEVA000001124].</p></tp:treatment-sec><tp:treatment-sec sec-type="Remarks"><title>Remarks.</title><p>Hammer described <italic><tp:taxon-name><tp:taxon-name-part taxon-name-part-type="genus">Cleptes</tp:taxon-name-part> <tp:taxon-name-part taxon-name-part-type="species">sjostedti</tp:taxon-name-part></tp:taxon-name></italic> based on two females, a holotype and a paratype. <xref ref-type="bibr" rid="B67">Móczár (1998a</xref>: 341) searched for the holotype in NHRS, but the senior curator, Fredrik Ronquist, could not find it. Consequently <xref ref-type="bibr" rid="B67">Móczár (1998a)</xref>, according to the ICZN (Art. 75), designated the neotype based on the paratype housed in Hammer’s collection in NHMW. The discovery of the original holotype automatically sets aside Móczár’s neotype designation (Art. 75.8, status of rediscovered former name-bearing types). Pictures of the holotype are provided by <xref ref-type="bibr" rid="B82">Rosa et al. (2014)</xref>.</p><p>The correct spelling of the name should be <italic>sjostedti</italic> and not <italic>sjoestedti</italic> as reported by <xref ref-type="bibr" rid="B67">Móczár (1998a</xref>: 325) and <xref ref-type="bibr" rid="B37">Kimsey and Bohart (1991</xref>: 435) in the following case of <italic><tp:taxon-name><tp:taxon-name-part taxon-name-part-type="genus">Chrysis</tp:taxon-name-part> <tp:taxon-name-part taxon-name-part-type="species">sjostedti</tp:taxon-name-part></tp:taxon-name></italic> Cameron. These two species were dedicated to Yngve Sjöstedt, professor and curator of the NHRS; according to the ICZN (Art. 32.5.2.1); only in case of a German name the correct writing would be <italic>sjoestedti</italic>.</p></tp:treatment-sec><tp:treatment-sec sec-type="Current status"><title>Current status.</title><p><italic><tp:taxon-name><tp:taxon-name-part taxon-name-part-type="genus">Cleptes</tp:taxon-name-part> <tp:taxon-name-part taxon-name-part-type="species">sjostedti</tp:taxon-name-part></tp:taxon-name></italic> Hammer, 1950.</p></tp:treatment-sec><ref-list><ref id="B32"><mixed-citation xmlns:xlink="http://www.w3.org/1999/xlink" xlink:type="simple"><person-group><name name-style="western"><surname>Hammer</surname><given-names>A</given-names></name></person-group> (<year>1950</year>) <article-title>Über einige von Kjell Kolthoff und anderen in China gesammelten <tp:taxon-name><tp:taxon-name-part taxon-name-part-type="order">Hymenoptera</tp:taxon-name-part></tp:taxon-name>. <tp:taxon-name><tp:taxon-name-part taxon-name-part-type="family">Chrysididae</tp:taxon-name-part></tp:taxon-name>, <tp:taxon-name><tp:taxon-name-part taxon-name-part-type="family">Cleptidae</tp:taxon-name-part></tp:taxon-name>, <tp:taxon-name><tp:taxon-name-part taxon-name-part-type="family">Mutillidae</tp:taxon-name-part></tp:taxon-name>.</article-title><source>Arkiv för Zoologie</source><volume>42A</volume>(<issue>8</issue>): <fpage>1</fpage>–<lpage>12</lpage>.</mixed-citation></ref><ref id="B67"><mixed-citation xmlns:xlink="http://www.w3.org/1999/xlink" xlink:type="simple"><person-group><name name-style="western"><surname>Móczár</surname><given-names>L</given-names></name></person-group> [<year>1998a</year> (<year>1997</year>)] <article-title>Revision of the <tp:taxon-name><tp:taxon-name-part taxon-name-part-type="genus">Cleptes</tp:taxon-name-part> (<tp:taxon-name-part taxon-name-part-type="subgenus">Holcocleptes</tp:taxon-name-part>)</tp:taxon-name> species of the world (<tp:taxon-name><tp:taxon-name-part taxon-name-part-type="order">Hymenoptera</tp:taxon-name-part></tp:taxon-name>, <tp:taxon-name><tp:taxon-name-part taxon-name-part-type="family">Chrysididae</tp:taxon-name-part></tp:taxon-name>).</article-title><source>Acta Zoologica Academiae Scientiarum Hungaricae</source><volume>43</volume>(<issue>4</issue>): <fpage>323</fpage>–<lpage>343</lpage>.</mixed-citation></ref><ref id="B82"><mixed-citation xmlns:xlink="http://www.w3.org/1999/xlink" xlink:type="simple"><person-group><name name-style="western"><surname>Rosa</surname><given-names>P</given-names></name><name name-style="western"><surname>Wei</surname><given-names>N-s</given-names></name><name name-style="western"><surname>Xu</surname><given-names>Z-f</given-names></name></person-group> (<year>2014</year>) <article-title>An annotated checklist of the chrysidid wasps (<tp:taxon-name><tp:taxon-name-part taxon-name-part-type="order">Hymenoptera</tp:taxon-name-part></tp:taxon-name>, <tp:taxon-name><tp:taxon-name-part taxon-name-part-type="family">Chrysididae</tp:taxon-name-part></tp:taxon-name>) from China.</article-title><source>ZooKeys</source><volume>455</volume>: <fpage>1</fpage>–<lpage>128</lpage>. doi: <ext-link ext-link-type="doi" xlink:href="10.3897/zookeys.455.6557" xlink:type="simple">10.3897/zookeys.455.6557</ext-link></mixed-citation></ref><ref id="B37"><mixed-citation xmlns:xlink="http://www.w3.org/1999/xlink" xlink:type="simple"><person-group><name name-style="western"><surname>Kimsey</surname><given-names>LS</given-names></name><name name-style="western"><surname>Bohart</surname><given-names>RM</given-names></name></person-group> [<year>1991</year> (<year>1990</year>)]  <source>The Chrysidid Wasps of the World.</source><publisher-name>Oxford University Press</publisher-name>, <publisher-loc>New York</publisher-loc>, <size units="page">652 pp</size>.</mixed-citation></ref></ref-list></tp:taxon-treatment>
