# Supplementary material for: An annotated catalogue of the types of Chrysididae (Hymenoptera) at the Swedish Museum of Natural History, Stockholm, with brief historical notes
Source: Zookeys. 2015 Apr 8;(495):79–132. doi: 10.3897/zookeys.495.9356 (PMC4400407; doi:10.3897/zookeys.495.9356)
Supplement: XML Treatment for Hedychrum massaicum [file zookeys.495.9356-treatment44.xml]

<!DOCTYPE tp:taxon-treatment
  PUBLIC "-//TaxonX//DTD Taxonomic Treatment Publishing DTD v0 20100105//EN" "tax-treatment-NSO.dtd">
<tp:taxon-treatment xmlns:tp="http://www.plazi.org/taxpub"><tp:treatment-meta><kwd-group><label>Taxon classification</label><kwd><named-content content-type="kingdom">Animalia</named-content></kwd><kwd><named-content content-type="order">Hymenoptera</named-content></kwd><kwd><named-content content-type="family">Chrysididae</named-content></kwd></kwd-group><mixed-citation publication-type="journal"><person-group><name><surname>Rosa</surname><given-names>Paolo</given-names></name><name><surname>Vårdal</surname><given-names>Hege</given-names></name></person-group><article-title>An annotated catalogue of the types of <tp:taxon-name><tp:taxon-name-part taxon-name-part-type="family">Chrysididae</tp:taxon-name-part></tp:taxon-name> (<tp:taxon-name><tp:taxon-name-part taxon-name-part-type="order">Hymenoptera</tp:taxon-name-part></tp:taxon-name>) at the Swedish Museum of Natural History, Stockholm, with brief historical notes</article-title><source>Zookeys</source><day>8</day><month>4</month><year>2015</year><volume>2015</volume><issue>495</issue><fpage>79</fpage><lpage>132</lpage><pub-id pub-id-type="doi">10.3897/zookeys.495.9356</pub-id></mixed-citation></tp:treatment-meta><tp:nomenclature><tp:taxon-name>
                        <tp:taxon-name-part taxon-name-part-type="genus">Hedychrum</tp:taxon-name-part>
                        <tp:taxon-name-part taxon-name-part-type="species">massaicum</tp:taxon-name-part>
                    </tp:taxon-name><tp:taxon-authority>Cameron, 1910</tp:taxon-authority><xref ref-type="fig" rid="F28">Plate 28</xref><tp:nomenclature-citation-list><tp:nomenclature-citation><tp:taxon-name><tp:taxon-name-part taxon-name-part-type="genus">Hedychrum</tp:taxon-name-part> <tp:taxon-name-part taxon-name-part-type="species">massaicum</tp:taxon-name-part></tp:taxon-name><comment>: <xref ref-type="bibr" rid="B14">Cameron 1910</xref>: 299.</comment></tp:nomenclature-citation></tp:nomenclature-citation-list></tp:nomenclature><tp:treatment-sec sec-type="Type locality"><title>Type locality.</title><p>Tanzania: “<italic>Kilimandjaro. 2<sup>nd</sup> November</italic>”.</p></tp:treatment-sec><tp:treatment-sec sec-type="Holotype ♂"><title>Holotype ♂.</title><p>[Kilimandj. Sjöstedt] [<italic>2</italic> Nov] [Typus] [<italic><tp:taxon-name><tp:taxon-name-part taxon-name-part-type="genus">Hedychrum</tp:taxon-name-part> <tp:taxon-name-part taxon-name-part-type="species">massaicum</tp:taxon-name-part></tp:taxon-name></italic>] &lt;handwritten by Cameron&gt; [173 <italic>85</italic>] &lt;red label&gt; [Riksmuseum Stockholm] &lt;green label&gt; [<italic>Holotype</italic> <tp:taxon-name><tp:taxon-name-part taxon-name-part-type="genus">Hedychrum</tp:taxon-name-part> <tp:taxon-name-part taxon-name-part-type="species">massaicum</tp:taxon-name-part></tp:taxon-name> ♂ <italic>Cameron</italic> det L D French] &lt;red label&gt; [NHRS-HEVA000001101].</p><fig id="F28" position="float" orientation="portrait"><label>Plate 28.</label><caption><p><italic><tp:taxon-name><tp:taxon-name-part taxon-name-part-type="genus">Hedychrum</tp:taxon-name-part> <tp:taxon-name-part taxon-name-part-type="species">massaicum</tp:taxon-name-part></tp:taxon-name></italic> Cameron, 1910, holotype. <bold>A</bold> Habitus, dorsal view <bold>B</bold> head, frontal view <bold>C</bold> metasoma, dorsal view <bold>D</bold> second and third metasomal tergites, dorso-lateral view.</p></caption><graphic xmlns:xlink="http://www.w3.org/1999/xlink" xlink:href="zookeys-495-079-g028.jpg" position="float" orientation="portrait" xlink:type="simple" id="oo_41703.jpg"/></fig></tp:treatment-sec><tp:treatment-sec sec-type="Remarks"><title>Remarks.</title><p>The type is badly damaged by dermestids. It lacks the antennae, the right part of the head, including mouthparts and occipitum and the right foreleg. Together with this type there are two other specimens ([NHRS-HEVA000001134] and [NHRS-HEVA000001135]) collected in the same locality by Sjöstedt and on Mount Meru, but to be excluded from the type-series because they were collected on different days. <xref ref-type="bibr" rid="B14">Cameron (1910)</xref> described <!--PageBreak--><italic><tp:taxon-name><tp:taxon-name-part taxon-name-part-type="genus">Hedychrum</tp:taxon-name-part> <tp:taxon-name-part taxon-name-part-type="species">massaicum</tp:taxon-name-part></tp:taxon-name></italic> based only on the specimen collected on the 2<sup>nd</sup> of November. The other two specimens have been collected the 6<sup>th</sup> of September and in January. French identified all of them as <italic><tp:taxon-name><tp:taxon-name-part taxon-name-part-type="genus">Hedychrum</tp:taxon-name-part> <tp:taxon-name-part taxon-name-part-type="species">massaicum</tp:taxon-name-part></tp:taxon-name></italic> but one of the specimens [175 <italic>85</italic>] collected in January belongs to a different species. Bohart (<xref ref-type="bibr" rid="B37">Kimsey and Bohart 1991</xref>: 216) examined the “holotype” deposited at the MZLU, but this specimen was not found, and all the material collected by Sjöstedt is deposited at the NHRS.</p></tp:treatment-sec><tp:treatment-sec sec-type="Current status"><title>Current status.</title><p><italic><tp:taxon-name><tp:taxon-name-part taxon-name-part-type="genus">Hedychrum</tp:taxon-name-part> <tp:taxon-name-part taxon-name-part-type="species">massaicum</tp:taxon-name-part></tp:taxon-name></italic> Cameron, 1910.</p></tp:treatment-sec><ref-list><ref id="B14"><mixed-citation xmlns:xlink="http://www.w3.org/1999/xlink" xlink:type="simple"><person-group><name name-style="western"><surname>Cameron</surname><given-names>P</given-names></name></person-group> (<year>1910</year>) <article-title><tp:taxon-name><tp:taxon-name-part taxon-name-part-type="family">Chrysididae</tp:taxon-name-part></tp:taxon-name>.</article-title> In: <person-group><name name-style="western"><surname>Sjöstedt</surname><given-names>J</given-names></name></person-group> (<role>Ed.</role>) <source>Wissenschaftliche Ergebnisse der Schwedischen zoologischen Expedition nach dem Kilimandjaro, dem Meru und den umgebenden Massaisteppen Deutsch-Ostafrikas 1905-1906</source>. <publisher-name>Palmquists</publisher-name>, <publisher-loc>Stockholm</publisher-loc><volume>2</volume>: <fpage>297</fpage>–<lpage>299</lpage>.</mixed-citation></ref><ref id="B37"><mixed-citation xmlns:xlink="http://www.w3.org/1999/xlink" xlink:type="simple"><person-group><name name-style="western"><surname>Kimsey</surname><given-names>LS</given-names></name><name name-style="western"><surname>Bohart</surname><given-names>RM</given-names></name></person-group> [<year>1991</year> (<year>1990</year>)]  <source>The Chrysidid Wasps of the World.</source><publisher-name>Oxford University Press</publisher-name>, <publisher-loc>New York</publisher-loc>, <size units="page">652 pp</size>.</mixed-citation></ref></ref-list></tp:taxon-treatment>
