# Supplementary material for: An annotated catalogue of the types of Chrysididae (Hymenoptera) at the Swedish Museum of Natural History, Stockholm, with brief historical notes
Source: Zookeys. 2015 Apr 8;(495):79–132. doi: 10.3897/zookeys.495.9356 (PMC4400407; doi:10.3897/zookeys.495.9356)
Supplement: XML Treatment for Holopyga amoenula [file zookeys.495.9356-treatment46.xml]

<!DOCTYPE tp:taxon-treatment
  PUBLIC "-//TaxonX//DTD Taxonomic Treatment Publishing DTD v0 20100105//EN" "tax-treatment-NSO.dtd">
<tp:taxon-treatment xmlns:tp="http://www.plazi.org/taxpub"><tp:treatment-meta><kwd-group><label>Taxon classification</label><kwd><named-content content-type="kingdom">Animalia</named-content></kwd><kwd><named-content content-type="order">Hymenoptera</named-content></kwd><kwd><named-content content-type="family">Chrysididae</named-content></kwd></kwd-group><mixed-citation publication-type="journal"><person-group><name><surname>Rosa</surname><given-names>Paolo</given-names></name><name><surname>Vårdal</surname><given-names>Hege</given-names></name></person-group><article-title>An annotated catalogue of the types of <tp:taxon-name><tp:taxon-name-part taxon-name-part-type="family">Chrysididae</tp:taxon-name-part></tp:taxon-name> (<tp:taxon-name><tp:taxon-name-part taxon-name-part-type="order">Hymenoptera</tp:taxon-name-part></tp:taxon-name>) at the Swedish Museum of Natural History, Stockholm, with brief historical notes</article-title><source>Zookeys</source><day>8</day><month>4</month><year>2015</year><volume>2015</volume><issue>495</issue><fpage>79</fpage><lpage>132</lpage><pub-id pub-id-type="doi">10.3897/zookeys.495.9356</pub-id></mixed-citation></tp:treatment-meta><tp:nomenclature><tp:taxon-name>
                        <tp:taxon-name-part taxon-name-part-type="genus">Holopyga</tp:taxon-name-part>
                        <tp:taxon-name-part taxon-name-part-type="species">amoenula</tp:taxon-name-part>
                    </tp:taxon-name><tp:taxon-authority>Dahlbom, 1845</tp:taxon-authority><xref ref-type="fig" rid="F29">Plate 29</xref><!--PageBreak--><tp:nomenclature-citation-list><tp:nomenclature-citation><tp:taxon-name><tp:taxon-name-part taxon-name-part-type="genus">Holopyga</tp:taxon-name-part> <tp:taxon-name-part taxon-name-part-type="species">amoenula</tp:taxon-name-part></tp:taxon-name><comment>: <xref ref-type="bibr" rid="B19">Dahlbom 1845</xref>: 4.</comment></tp:nomenclature-citation></tp:nomenclature-citation-list></tp:nomenclature><tp:treatment-sec sec-type="Type locality"><title>Type locality.</title><p>Greece: Rhodes.</p></tp:treatment-sec><tp:treatment-sec sec-type="Lectotype"><title>Lectotype</title><p>(here designated) ♂: [Rhodus] [Hedb.] [NHRS-HEVA000001059].</p><fig id="F29" position="float" orientation="portrait"><label>Plate 29.</label><caption><p><italic><tp:taxon-name><tp:taxon-name-part taxon-name-part-type="genus">Holopyga</tp:taxon-name-part> <tp:taxon-name-part taxon-name-part-type="species">amoenula</tp:taxon-name-part></tp:taxon-name></italic> Dahlbom, 1845, lectotype (photo HV). <bold>A</bold> Habitus, lateral view <bold>B</bold> head, frontal view <bold>C</bold> metasoma, lateral view.</p></caption><graphic xmlns:xlink="http://www.w3.org/1999/xlink" xlink:href="zookeys-495-079-g029.jpg" position="float" orientation="portrait" xlink:type="simple" id="oo_41704.jpg"/></fig></tp:treatment-sec><tp:treatment-sec sec-type="Paralectotype 2 ♂♂"><title>Paralectotype 2 ♂♂.</title><p>[Rhodus] [Hedb.] [NHRS-HEVA000001060] and [NHRS-HEVA000001061].</p></tp:treatment-sec><tp:treatment-sec sec-type="Paralectotype 1 ♂"><title>Paralectotype 1 ♂.</title><p>[Rhodus] [Hedb.] [Naturhistoriska Riksmuseet Stockholm Loan no 188/96] [NHRS-HEVA000001062].</p></tp:treatment-sec><tp:treatment-sec sec-type="Paralectotype 1 ♂"><title>Paralectotype 1 ♂.</title><p>[Rhodus] [Hedb.] [det. dr. W. Trautmann] [Naturhistoriska Riksmuseet Stockholm Loan no 188/96] &lt;green label&gt; [NHRS-HEVA000000857].</p></tp:treatment-sec><tp:treatment-sec sec-type="Remarks"><title>Remarks.</title><p><italic><tp:taxon-name><tp:taxon-name-part taxon-name-part-type="genus">Holopyga</tp:taxon-name-part> <tp:taxon-name-part taxon-name-part-type="species">amoenula</tp:taxon-name-part></tp:taxon-name></italic> is the type species of <italic><tp:taxon-name><tp:taxon-name-part taxon-name-part-type="genus">Holopyga</tp:taxon-name-part></tp:taxon-name></italic> Dahlbom, 1845. In the general collection at the NHRS we found more similar specimens under the name “<italic><tp:taxon-name><tp:taxon-name-part taxon-name-part-type="genus">Holopyga</tp:taxon-name-part> <tp:taxon-name-part taxon-name-part-type="species">amoenula</tp:taxon-name-part></tp:taxon-name></italic> Dahlbom” with the same labels: “Rhodus” and “Hedenborg”. They belong to different species. <xref ref-type="bibr" rid="B19">Dahlbom (1845</xref>: 4) wrote: ”<italic><tp:taxon-name><tp:taxon-name-part taxon-name-part-type="genus">Holopyga</tp:taxon-name-part> <tp:taxon-name-part taxon-name-part-type="species">amoenula</tp:taxon-name-part></tp:taxon-name></italic> nob. ♂ Rhodus rar. <italic>Hedenborg</italic>”. It is not possible to know how many specimens he examined, but we guess few specimens (<italic>rar.</italic>), as written in the introduction. Later <xref ref-type="bibr" rid="B21">Dahlbom (1854</xref>: 53) wrote: “<italic>Duo specimina ex Insula Rhodo vidi, unum a D. Hedenborg alterum a D. Loew lecta</italic>.” The second specimen is not a type, because the material collected by Loew was not included in the original description.</p><p>The history of the name <!--PageBreak--><italic><tp:taxon-name><tp:taxon-name-part taxon-name-part-type="genus">Holopyga</tp:taxon-name-part> <tp:taxon-name-part taxon-name-part-type="species">amoenula</tp:taxon-name-part></tp:taxon-name></italic> is rather confused, since it was used by many authors to identify almost all the European species of <italic><tp:taxon-name><tp:taxon-name-part taxon-name-part-type="genus">Holopyga</tp:taxon-name-part></tp:taxon-name></italic>. The synthesis of this confused situation can be found in <xref ref-type="bibr" rid="B37">Kimsey and Bohart (1991</xref>: 225), where many species belonging to different species groups are placed in synonym with <italic><tp:taxon-name><tp:taxon-name-part taxon-name-part-type="genus">Holopyga</tp:taxon-name-part> <tp:taxon-name-part taxon-name-part-type="species">amoenula</tp:taxon-name-part></tp:taxon-name></italic> (<xref ref-type="bibr" rid="B77">Rosa 2006</xref>: 136). More generally, the most common European species, currently known as <italic><tp:taxon-name><tp:taxon-name-part taxon-name-part-type="genus">Holopyga</tp:taxon-name-part> <tp:taxon-name-part taxon-name-part-type="species">generosa</tp:taxon-name-part></tp:taxon-name></italic> (Förster, 1853) (= <italic><tp:taxon-name><tp:taxon-name-part taxon-name-part-type="species">ovata</tp:taxon-name-part></tp:taxon-name></italic> Dahlbom, 1854) is found in synonym with <italic><tp:taxon-name><tp:taxon-name-part taxon-name-part-type="genus">Holopyga</tp:taxon-name-part> <tp:taxon-name-part taxon-name-part-type="species">amoenula</tp:taxon-name-part></tp:taxon-name></italic> after Mocsáry’s monograph (<xref ref-type="bibr" rid="B62">1889</xref>: 127). The same taxonomical overview was proposed by <xref ref-type="bibr" rid="B56">Mingo (1994</xref>: 73, 204) whereas in the other most important monographs (i.e. <xref ref-type="bibr" rid="B101">Trautmann 1927</xref>: 50, and <xref ref-type="bibr" rid="B6">Berland and Bernard 1938</xref>: 42), <italic><tp:taxon-name><tp:taxon-name-part taxon-name-part-type="genus">Holopyga</tp:taxon-name-part> <tp:taxon-name-part taxon-name-part-type="species">amoenula</tp:taxon-name-part></tp:taxon-name></italic> was considered as variety of <italic><tp:taxon-name><tp:taxon-name-part taxon-name-part-type="genus">Holopyga</tp:taxon-name-part> <tp:taxon-name-part taxon-name-part-type="species">gloriosa</tp:taxon-name-part></tp:taxon-name></italic>. The name <italic><tp:taxon-name><tp:taxon-name-part taxon-name-part-type="species">gloriosa</tp:taxon-name-part></tp:taxon-name></italic> Fabricius has been suppressed by the ICZN Commission (<xref ref-type="bibr" rid="B34">ICZN 1998</xref>, Opinion 1906) and the species previously identified with this name <italic>sensu</italic> Linsenmaier are related with a different species-group, which includes <italic><tp:taxon-name><tp:taxon-name-part taxon-name-part-type="genus">Holopyga</tp:taxon-name-part> <tp:taxon-name-part taxon-name-part-type="species">lucida</tp:taxon-name-part></tp:taxon-name></italic> (Lepeletier), <italic><tp:taxon-name><tp:taxon-name-part taxon-name-part-type="genus">Holopyga</tp:taxon-name-part> <tp:taxon-name-part taxon-name-part-type="species">inflammata</tp:taxon-name-part></tp:taxon-name></italic> (Förster), <italic><tp:taxon-name><tp:taxon-name-part taxon-name-part-type="genus">Holopyga</tp:taxon-name-part> <tp:taxon-name-part taxon-name-part-type="species">caucasica</tp:taxon-name-part></tp:taxon-name></italic> Mocsáry, etc.</p><p>Only after Linsenmaier’s revision (<xref ref-type="bibr" rid="B45">1959</xref>) of the European species, <italic><tp:taxon-name><tp:taxon-name-part taxon-name-part-type="genus">Holopyga</tp:taxon-name-part> <tp:taxon-name-part taxon-name-part-type="species">amoenula</tp:taxon-name-part></tp:taxon-name></italic> was correctly identified and recognized as a distinct, valid species endemic to Rhodes. The discussion on the name <italic><tp:taxon-name><tp:taxon-name-part taxon-name-part-type="species">amoenula</tp:taxon-name-part></tp:taxon-name></italic> originates in Dahlbom’s monograph (<xref ref-type="bibr" rid="B21">1854</xref>: 53). Dahlbom considered <italic><tp:taxon-name><tp:taxon-name-part taxon-name-part-type="genus">Holopyga</tp:taxon-name-part> <tp:taxon-name-part taxon-name-part-type="species">amoenula</tp:taxon-name-part></tp:taxon-name></italic> as variety (var. d) of the new described species <italic><tp:taxon-name><tp:taxon-name-part taxon-name-part-type="genus">Holopyga</tp:taxon-name-part> <tp:taxon-name-part taxon-name-part-type="species">ovata</tp:taxon-name-part></tp:taxon-name></italic>, contrary to the Principle of Priority that was not yet applied at that time. Two subspecies of <italic><tp:taxon-name><tp:taxon-name-part taxon-name-part-type="genus">Holopyga</tp:taxon-name-part> <tp:taxon-name-part taxon-name-part-type="species">amoenula</tp:taxon-name-part></tp:taxon-name></italic> are present in southern Europe: <tp:taxon-name><tp:taxon-name-part taxon-name-part-type="genus">Holopyga</tp:taxon-name-part> <tp:taxon-name-part taxon-name-part-type="species">amoenula</tp:taxon-name-part> <tp:taxon-name-part taxon-name-part-type="infraspecific-rank">ssp.</tp:taxon-name-part> <tp:taxon-name-part taxon-name-part-type="subspecies">oriensa</tp:taxon-name-part></tp:taxon-name> Linsenmaier and <tp:taxon-name><tp:taxon-name-part taxon-name-part-type="infraspecific-rank">ssp.</tp:taxon-name-part> <tp:taxon-name-part taxon-name-part-type="subspecies">occidenta</tp:taxon-name-part></tp:taxon-name> Linsenmaier. The possibility that they could be valid species should be taken in consideration.</p><p>Since there are different specimens in the collection, and species collected by Hedenborg on Rhodes under the name <italic><tp:taxon-name><tp:taxon-name-part taxon-name-part-type="genus">Holopyga</tp:taxon-name-part> <tp:taxon-name-part taxon-name-part-type="species">amoenula</tp:taxon-name-part></tp:taxon-name></italic>, we hereby designate as the lectotype the specimen which match the current interpretation of the species. It is pinned, in perfect condition and we dissected the genitalia, glued with the specimen (Plate <xref ref-type="fig" rid="F29">29</xref>).</p></tp:treatment-sec><tp:treatment-sec sec-type="Current status"><title>Current status.</title><p><italic><tp:taxon-name><tp:taxon-name-part taxon-name-part-type="genus">Holopyga</tp:taxon-name-part> <tp:taxon-name-part taxon-name-part-type="species">amoenula</tp:taxon-name-part></tp:taxon-name></italic> Dahlbom, 1845.</p></tp:treatment-sec><ref-list><ref id="B19"><mixed-citation xmlns:xlink="http://www.w3.org/1999/xlink" xlink:type="simple"><person-group><name name-style="western"><surname>Dahlbom</surname><given-names>AG</given-names></name></person-group> (<year>1845</year>) <source>Dispositio Methodica Specierum Hymenopterorum, secundum Familias Insectorum Naturales. Part. II. Chrysis in sensu Linnæano.</source><publisher-name>Berlingianis</publisher-name>, <publisher-loc>Lund</publisher-loc>, <size units="page">20 pp</size>. doi: <ext-link ext-link-type="doi" xlink:href="10.5962/bhl.title.66977" xlink:type="simple">10.5962/bhl.title.66977</ext-link></mixed-citation></ref><ref id="B21"><mixed-citation xmlns:xlink="http://www.w3.org/1999/xlink" xlink:type="simple"><person-group><name name-style="western"><surname>Dahlbom</surname><given-names>AG</given-names></name></person-group> (<year>1854</year>) <source><tp:taxon-name><tp:taxon-name-part taxon-name-part-type="order">Hymenoptera</tp:taxon-name-part></tp:taxon-name> Europaea praecipue Borealia, formis typicis nonnullis. Specierum generumve exoticorum propter nexum systematicum associatis, per Familias, Genera, Species et Varietates disposita atque descripta</source>. <publisher-name>Tip. F. Nicolai</publisher-name>, <publisher-loc>Berlin</publisher-loc>, <size units="page">xxiii + 412 pp</size>. + 12 tavv. doi: <ext-link ext-link-type="doi" xlink:href="10.5962/bhl.title.15890" xlink:type="simple">10.5962/bhl.title.15890</ext-link></mixed-citation></ref><ref id="B37"><mixed-citation xmlns:xlink="http://www.w3.org/1999/xlink" xlink:type="simple"><person-group><name name-style="western"><surname>Kimsey</surname><given-names>LS</given-names></name><name name-style="western"><surname>Bohart</surname><given-names>RM</given-names></name></person-group> [<year>1991</year> (<year>1990</year>)]  <source>The Chrysidid Wasps of the World.</source><publisher-name>Oxford University Press</publisher-name>, <publisher-loc>New York</publisher-loc>, <size units="page">652 pp</size>.</mixed-citation></ref><ref id="B77"><mixed-citation xmlns:xlink="http://www.w3.org/1999/xlink" xlink:type="simple"><person-group><name name-style="western"><surname>Rosa</surname><given-names>P</given-names></name></person-group> (<year>2006</year>) <source>I Crisidi della Valle d’Aosta.</source><publisher-name>Monografie del Museo Regionale di Scienze Naturali di Saint-Pierre</publisher-name>, <publisher-loc>Aosta</publisher-loc>, <size units="page">362 pp</size>. + 16 tavv. + 32 pl.</mixed-citation></ref><ref id="B62"><mixed-citation xmlns:xlink="http://www.w3.org/1999/xlink" xlink:type="simple"><person-group><name name-style="western"><surname>Mocsáry</surname><given-names>A</given-names></name></person-group> (<year>1889</year>) <source>Monographia Chrysididarum Orbis Terrestris Universi.</source><publisher-name>Hungarian Academy of Sciences</publisher-name>, <publisher-loc>Budapest</publisher-loc>, <size units="page">643 pp</size>.</mixed-citation></ref><ref id="B56"><mixed-citation xmlns:xlink="http://www.w3.org/1999/xlink" xlink:type="simple"><person-group><name name-style="western"><surname>Mingo</surname><given-names>E</given-names></name></person-group> (<year>1994</year>) <source><tp:taxon-name><tp:taxon-name-part taxon-name-part-type="order">Hymenoptera</tp:taxon-name-part></tp:taxon-name><tp:taxon-name><tp:taxon-name-part taxon-name-part-type="family">Chrysididae</tp:taxon-name-part></tp:taxon-name>. Fauna Iberica</source>. <volume>Vol. 6</volume>. <publisher-name>Museo Nacional de Ciencias Naturales Consejo Superior de Investigaciones Científicas</publisher-name>, <publisher-loc>Madrid</publisher-loc>, <size units="page">256 pp</size>.</mixed-citation></ref><ref id="B101"><mixed-citation xmlns:xlink="http://www.w3.org/1999/xlink" xlink:type="simple"><person-group><name name-style="western"><surname>Trautmann</surname><given-names>W</given-names></name></person-group> (<year>1927</year>) <source>Die Goldwespen Europas.</source><publisher-name>Uschman</publisher-name>, <publisher-loc>Weimar</publisher-loc>, <size units="page">194 pp</size>.</mixed-citation></ref><ref id="B6"><mixed-citation xmlns:xlink="http://www.w3.org/1999/xlink" xlink:type="simple"><person-group><name name-style="western"><surname>Berland</surname><given-names>L</given-names></name><name name-style="western"><surname>Bernard</surname><given-names>F</given-names></name></person-group> (<year>1938</year>) <article-title>Hymenopteres <tp:taxon-name><tp:taxon-name-part taxon-name-part-type="above-genus">Vespiformes</tp:taxon-name-part></tp:taxon-name>. III. (<tp:taxon-name><tp:taxon-name-part taxon-name-part-type="family">Cleptidae</tp:taxon-name-part></tp:taxon-name>, <tp:taxon-name><tp:taxon-name-part taxon-name-part-type="family">Chrysidae</tp:taxon-name-part></tp:taxon-name> [sic], <tp:taxon-name><tp:taxon-name-part taxon-name-part-type="family">Trigonalidae</tp:taxon-name-part></tp:taxon-name>).</article-title> In: <source>Faune de France</source>, <publisher-name>Lechevalier</publisher-name>, <publisher-loc>Paris</publisher-loc>, <volume>vol. 34</volume>, <size units="page">vii + 145 pp</size>.</mixed-citation></ref><ref id="B34"><mixed-citation xmlns:xlink="http://www.w3.org/1999/xlink" xlink:type="simple">International Commission on Zoological Nomenclature (<institution xlink:type="simple">ICZN</institution>) (<year>1998</year>) <article-title>Opinion 1906: <italic><tp:taxon-name><tp:taxon-name-part taxon-name-part-type="genus">Euchroeus</tp:taxon-name-part></tp:taxon-name></italic> Latreille, 1809 (<tp:taxon-name><tp:taxon-name-part taxon-name-part-type="class">Insecta</tp:taxon-name-part></tp:taxon-name>, <tp:taxon-name><tp:taxon-name-part taxon-name-part-type="order">Hymenoptera</tp:taxon-name-part></tp:taxon-name>): conserved; <italic><tp:taxon-name><tp:taxon-name-part taxon-name-part-type="genus">Chrysis</tp:taxon-name-part> <tp:taxon-name-part taxon-name-part-type="species">purpurata</tp:taxon-name-part></tp:taxon-name></italic> Fabricius, 1787 (currently <italic><tp:taxon-name><tp:taxon-name-part taxon-name-part-type="genus">Euchroeus</tp:taxon-name-part> <tp:taxon-name-part taxon-name-part-type="species">purpuratus</tp:taxon-name-part></tp:taxon-name></italic>): specific name conserved; and <italic><tp:taxon-name><tp:taxon-name-part taxon-name-part-type="genus">Chrysis</tp:taxon-name-part> <tp:taxon-name-part taxon-name-part-type="species">gloriosa</tp:taxon-name-part></tp:taxon-name></italic> Fabricius, 1793: specific name supressed.</article-title><source>Bulletin of Zoological Nomenclature</source><volume>55</volume>(<issue>3</issue>): <fpage>194</fpage>–<lpage>196</lpage>.</mixed-citation></ref><ref id="B45"><mixed-citation xmlns:xlink="http://www.w3.org/1999/xlink" xlink:type="simple"><person-group><name name-style="western"><surname>Linsenmaier</surname><given-names>W</given-names></name></person-group> (<year>1959</year>) <article-title>Revision der Familie <tp:taxon-name><tp:taxon-name-part taxon-name-part-type="family">Chrysididae</tp:taxon-name-part></tp:taxon-name> (<tp:taxon-name><tp:taxon-name-part taxon-name-part-type="order">Hymenoptera</tp:taxon-name-part></tp:taxon-name>) mit besonderer Berücksichtigung der europäischen Spezies.</article-title><source>Mitteilungen der Schweizerischen Entomologischen Gesellschaft</source><volume>32</volume>(<issue>1</issue>): <fpage>1</fpage>–<lpage>232</lpage>.</mixed-citation></ref></ref-list></tp:taxon-treatment>
