# Supplementary material for: An annotated catalogue of the types of Chrysididae (Hymenoptera) at the Swedish Museum of Natural History, Stockholm, with brief historical notes
Source: Zookeys. 2015 Apr 8;(495):79–132. doi: 10.3897/zookeys.495.9356 (PMC4400407; doi:10.3897/zookeys.495.9356)
Supplement: XML Treatment for Omalus coriaceus [file zookeys.495.9356-treatment48.xml]

<!DOCTYPE tp:taxon-treatment
  PUBLIC "-//TaxonX//DTD Taxonomic Treatment Publishing DTD v0 20100105//EN" "tax-treatment-NSO.dtd">
<tp:taxon-treatment xmlns:tp="http://www.plazi.org/taxpub"><tp:treatment-meta><kwd-group><label>Taxon classification</label><kwd><named-content content-type="kingdom">Animalia</named-content></kwd><kwd><named-content content-type="order">Hymenoptera</named-content></kwd><kwd><named-content content-type="family">Chrysididae</named-content></kwd></kwd-group><mixed-citation publication-type="journal"><person-group><name><surname>Rosa</surname><given-names>Paolo</given-names></name><name><surname>Vårdal</surname><given-names>Hege</given-names></name></person-group><article-title>An annotated catalogue of the types of <tp:taxon-name><tp:taxon-name-part taxon-name-part-type="family">Chrysididae</tp:taxon-name-part></tp:taxon-name> (<tp:taxon-name><tp:taxon-name-part taxon-name-part-type="order">Hymenoptera</tp:taxon-name-part></tp:taxon-name>) at the Swedish Museum of Natural History, Stockholm, with brief historical notes</article-title><source>Zookeys</source><day>8</day><month>4</month><year>2015</year><volume>2015</volume><issue>495</issue><fpage>79</fpage><lpage>132</lpage><pub-id pub-id-type="doi">10.3897/zookeys.495.9356</pub-id></mixed-citation></tp:treatment-meta><tp:nomenclature><tp:taxon-name>
                        <tp:taxon-name-part taxon-name-part-type="genus">Omalus</tp:taxon-name-part>
                        <tp:taxon-name-part taxon-name-part-type="species">coriaceus</tp:taxon-name-part>
                    </tp:taxon-name><tp:taxon-authority>Dahlbom, 1850</tp:taxon-authority><xref ref-type="fig" rid="F31">Plate 31</xref><!--PageBreak--><tp:nomenclature-citation-list><tp:nomenclature-citation><tp:taxon-name><tp:taxon-name-part taxon-name-part-type="genus">Omalus</tp:taxon-name-part> <tp:taxon-name-part taxon-name-part-type="species">coriaceus</tp:taxon-name-part></tp:taxon-name><comment>: <xref ref-type="bibr" rid="B20">Dahlbom 1850</xref>: 135.</comment></tp:nomenclature-citation></tp:nomenclature-citation-list></tp:nomenclature><tp:treatment-sec sec-type="Type locality"><title>Type locality.</title><p>South Africa.</p></tp:treatment-sec><tp:treatment-sec sec-type="Holotype ♀"><title>Holotype ♀.</title><p>[Caffraria] [J. Wahlb.] [Type] [NHRS-HEVA000000860].</p><fig id="F31" position="float" orientation="portrait"><label>Plate 31.</label><caption><p><italic><tp:taxon-name><tp:taxon-name-part taxon-name-part-type="genus">Omalus</tp:taxon-name-part> <tp:taxon-name-part taxon-name-part-type="species">coriaceus</tp:taxon-name-part></tp:taxon-name></italic> Dahlbom, 1850, holotype. Habitus, lateral view.</p></caption><graphic xmlns:xlink="http://www.w3.org/1999/xlink" xlink:href="zookeys-495-079-g031.jpg" position="float" orientation="portrait" xlink:type="simple" id="oo_41706.jpg"/></fig></tp:treatment-sec><tp:treatment-sec sec-type="Current status"><title>Current status.</title><p><italic><tp:taxon-name><tp:taxon-name-part taxon-name-part-type="genus">Holophris</tp:taxon-name-part> <tp:taxon-name-part taxon-name-part-type="species">coriaceus</tp:taxon-name-part></tp:taxon-name></italic> (Dahlbom, 1850) (transferred by <xref ref-type="bibr" rid="B54">Mantero 1910</xref>: 548).</p></tp:treatment-sec><ref-list><ref id="B20"><mixed-citation xmlns:xlink="http://www.w3.org/1999/xlink" xlink:type="simple"><person-group><name name-style="western"><surname>Dahlbom</surname><given-names>AG</given-names></name></person-group> (<year>1850</year>) <article-title>Syd-Africanska Chrysides.</article-title><source>Öfversigt af Kongliga Vetenskaps-Akademiens Förhandlingar</source><volume>7</volume>(<issue>6</issue>): <fpage>135</fpage>–<lpage>142</lpage>.</mixed-citation></ref><ref id="B54"><mixed-citation xmlns:xlink="http://www.w3.org/1999/xlink" xlink:type="simple"><person-group><name name-style="western"><surname>Mantero</surname><given-names>G</given-names></name></person-group> (<year>1910</year>) <article-title>Collezioni zoologiche fatte nell’Uganda dal Dott. E. Bayon. VIII. – Seconda contribuzione alla conoscenza delle <tp:taxon-name><tp:taxon-name-part taxon-name-part-type="family">Chrysididae</tp:taxon-name-part></tp:taxon-name> dell’Uganda.</article-title><source>Annali del Museo di Storia Naturale “G. Doria”</source><volume>44</volume>: <fpage>546</fpage>–<lpage>549</lpage>.</mixed-citation></ref></ref-list></tp:taxon-treatment>
