# Supplementary material for: An annotated catalogue of the types of Chrysididae (Hymenoptera) at the Swedish Museum of Natural History, Stockholm, with brief historical notes
Source: Zookeys. 2015 Apr 8;(495):79–132. doi: 10.3897/zookeys.495.9356 (PMC4400407; doi:10.3897/zookeys.495.9356)
Supplement: XML Treatment for Pentachrysis kibonotoensis [file zookeys.495.9356-treatment49.xml]

<!DOCTYPE tp:taxon-treatment
  PUBLIC "-//TaxonX//DTD Taxonomic Treatment Publishing DTD v0 20100105//EN" "tax-treatment-NSO.dtd">
<tp:taxon-treatment xmlns:tp="http://www.plazi.org/taxpub"><tp:treatment-meta><kwd-group><label>Taxon classification</label><kwd><named-content content-type="kingdom">Animalia</named-content></kwd><kwd><named-content content-type="order">Hymenoptera</named-content></kwd><kwd><named-content content-type="family">Chrysididae</named-content></kwd></kwd-group><mixed-citation publication-type="journal"><person-group><name><surname>Rosa</surname><given-names>Paolo</given-names></name><name><surname>Vårdal</surname><given-names>Hege</given-names></name></person-group><article-title>An annotated catalogue of the types of <tp:taxon-name><tp:taxon-name-part taxon-name-part-type="family">Chrysididae</tp:taxon-name-part></tp:taxon-name> (<tp:taxon-name><tp:taxon-name-part taxon-name-part-type="order">Hymenoptera</tp:taxon-name-part></tp:taxon-name>) at the Swedish Museum of Natural History, Stockholm, with brief historical notes</article-title><source>Zookeys</source><day>8</day><month>4</month><year>2015</year><volume>2015</volume><issue>495</issue><fpage>79</fpage><lpage>132</lpage><pub-id pub-id-type="doi">10.3897/zookeys.495.9356</pub-id></mixed-citation></tp:treatment-meta><tp:nomenclature><tp:taxon-name>
                        <tp:taxon-name-part taxon-name-part-type="genus">Pentachrysis</tp:taxon-name-part>
                        <tp:taxon-name-part taxon-name-part-type="species">kibonotoensis</tp:taxon-name-part>
                    </tp:taxon-name><tp:taxon-authority>Cameron, 1910</tp:taxon-authority><tp:nomenclature-citation-list><tp:nomenclature-citation><tp:taxon-name><tp:taxon-name-part taxon-name-part-type="genus">Pentachrysis</tp:taxon-name-part> <tp:taxon-name-part taxon-name-part-type="species">kibonotoensis</tp:taxon-name-part></tp:taxon-name><comment>: <xref ref-type="bibr" rid="B14">Cameron 1910</xref>: 298.</comment></tp:nomenclature-citation></tp:nomenclature-citation-list></tp:nomenclature><tp:treatment-sec sec-type="Type locality"><title>Type locality.</title><p>Tanzania.</p></tp:treatment-sec><tp:treatment-sec sec-type="Holotype"><title>Holotype</title><p>♂ [not ♀]: [Kilimandj. Sjöstedt] [Kibonoto 1800-1900 m] [<italic><tp:taxon-name><tp:taxon-name-part taxon-name-part-type="genus">Pentachrysis</tp:taxon-name-part> <tp:taxon-name-part taxon-name-part-type="species">kibonotoensis</tp:taxon-name-part></tp:taxon-name> ns</italic> ♂] [Riksmuseum Stockholm] &lt;green label&gt; [176 <italic>85</italic>] &lt;red label&gt; [<tp:taxon-name><tp:taxon-name-part taxon-name-part-type="genus">Praestochrysis</tp:taxon-name-part> <tp:taxon-name-part taxon-name-part-type="species">spina</tp:taxon-name-part></tp:taxon-name> ♂ <italic>(Brullé)</italic> R M Bohart det] [NHRS-HEVA000001091].</p></tp:treatment-sec><tp:treatment-sec sec-type="Remarks"><title>Remarks.</title><p>The type is seriously damaged by an old dermestid attack. It lacks the antennae (except scapus), the compound eyes, part of the scapal basin, tibia and tarsi of the left foreleg, both hindlegs and the sternites and internal urites. Also the first metasomal tergite is partially damaged.</p></tp:treatment-sec><tp:treatment-sec sec-type="Current status"><title>Current status.</title><p><italic><tp:taxon-name><tp:taxon-name-part taxon-name-part-type="genus">Praestochrysis</tp:taxon-name-part> <tp:taxon-name-part taxon-name-part-type="species">spina</tp:taxon-name-part></tp:taxon-name></italic> (Brullé, 1846) (synonymised and transferred by <xref ref-type="bibr" rid="B37">Kimsey and Bohart 1991</xref>: 535).</p></tp:treatment-sec><ref-list><ref id="B14"><mixed-citation xmlns:xlink="http://www.w3.org/1999/xlink" xlink:type="simple"><person-group><name name-style="western"><surname>Cameron</surname><given-names>P</given-names></name></person-group> (<year>1910</year>) <article-title><tp:taxon-name><tp:taxon-name-part taxon-name-part-type="family">Chrysididae</tp:taxon-name-part></tp:taxon-name>.</article-title> In: <person-group><name name-style="western"><surname>Sjöstedt</surname><given-names>J</given-names></name></person-group> (<role>Ed.</role>) <source>Wissenschaftliche Ergebnisse der Schwedischen zoologischen Expedition nach dem Kilimandjaro, dem Meru und den umgebenden Massaisteppen Deutsch-Ostafrikas 1905-1906</source>. <publisher-name>Palmquists</publisher-name>, <publisher-loc>Stockholm</publisher-loc><volume>2</volume>: <fpage>297</fpage>–<lpage>299</lpage>.</mixed-citation></ref><ref id="B37"><mixed-citation xmlns:xlink="http://www.w3.org/1999/xlink" xlink:type="simple"><person-group><name name-style="western"><surname>Kimsey</surname><given-names>LS</given-names></name><name name-style="western"><surname>Bohart</surname><given-names>RM</given-names></name></person-group> [<year>1991</year> (<year>1990</year>)]  <source>The Chrysidid Wasps of the World.</source><publisher-name>Oxford University Press</publisher-name>, <publisher-loc>New York</publisher-loc>, <size units="page">652 pp</size>.</mixed-citation></ref></ref-list></tp:taxon-treatment>
