# Supplementary material for: An annotated catalogue of the types of Chrysididae (Hymenoptera) at the Swedish Museum of Natural History, Stockholm, with brief historical notes
Source: Zookeys. 2015 Apr 8;(495):79–132. doi: 10.3897/zookeys.495.9356 (PMC4400407; doi:10.3897/zookeys.495.9356)
Supplement: XML Treatment for Platycelia ehrenbergi [file zookeys.495.9356-treatment50.xml]

<!DOCTYPE tp:taxon-treatment
  PUBLIC "-//TaxonX//DTD Taxonomic Treatment Publishing DTD v0 20100105//EN" "tax-treatment-NSO.dtd">
<tp:taxon-treatment xmlns:tp="http://www.plazi.org/taxpub"><tp:treatment-meta><kwd-group><label>Taxon classification</label><kwd><named-content content-type="kingdom">Animalia</named-content></kwd><kwd><named-content content-type="order">Hymenoptera</named-content></kwd><kwd><named-content content-type="family">Chrysididae</named-content></kwd></kwd-group><mixed-citation publication-type="journal"><person-group><name><surname>Rosa</surname><given-names>Paolo</given-names></name><name><surname>Vårdal</surname><given-names>Hege</given-names></name></person-group><article-title>An annotated catalogue of the types of <tp:taxon-name><tp:taxon-name-part taxon-name-part-type="family">Chrysididae</tp:taxon-name-part></tp:taxon-name> (<tp:taxon-name><tp:taxon-name-part taxon-name-part-type="order">Hymenoptera</tp:taxon-name-part></tp:taxon-name>) at the Swedish Museum of Natural History, Stockholm, with brief historical notes</article-title><source>Zookeys</source><day>8</day><month>4</month><year>2015</year><volume>2015</volume><issue>495</issue><fpage>79</fpage><lpage>132</lpage><pub-id pub-id-type="doi">10.3897/zookeys.495.9356</pub-id></mixed-citation></tp:treatment-meta><tp:nomenclature><tp:taxon-name>
                        <tp:taxon-name-part taxon-name-part-type="genus">Platycelia</tp:taxon-name-part>
                        <tp:taxon-name-part taxon-name-part-type="species">ehrenbergi</tp:taxon-name-part>
                    </tp:taxon-name><tp:taxon-authority>Dahlbom, 1845</tp:taxon-authority><tp:nomenclature-citation-list><tp:nomenclature-citation><tp:taxon-name><tp:taxon-name-part taxon-name-part-type="genus">Platycelia</tp:taxon-name-part> <tp:taxon-name-part taxon-name-part-type="species">Ehrenbergi</tp:taxon-name-part></tp:taxon-name><comment>: <xref ref-type="bibr" rid="B19">Dahlbom 1845</xref>: 8.</comment></tp:nomenclature-citation></tp:nomenclature-citation-list></tp:nomenclature><tp:treatment-sec sec-type="Type locality"><title>Type locality.</title><p>Egypt.</p></tp:treatment-sec><tp:treatment-sec sec-type="Holotypus"><title>Holotypus</title><p><bold>(?)</bold> 1 ♀. [Egypt] [Hedb.] [NHRS-HEVA000001077- NHRS-HEVA000001079].</p></tp:treatment-sec><tp:treatment-sec sec-type="Remarks"><title>Remarks.</title><p><xref ref-type="bibr" rid="B19">Dahlbom (1845</xref>: 8) described ”Platycelia Ehrenbergi <!--PageBreak--><italic>nob. Ægypt. rariss.</italic> Hedenborg.”. The use of “<italic>rariss</italic>.” suggests that Dahlbom examined only one specimen. Confirmation is given by Dahlbom himself (<xref ref-type="bibr" rid="B21">1854</xref>: 220) “Habitat <italic>in Aegypto, a D.</italic> Hedenborg <italic>detecta. Unicum specimen vidi, e Museo Reg. Acad. Scient. Stockholm. a D.</italic> Boheman <italic>communicatum.</italic>”. In the collection three specimens belonging to the same species were located  bearing the same labels. Boheman sent only one specimen of this series to Dahlbom, who described the species. Later the specimen was reintroduced in the original series and the label handwritten by Dahlbom was destroyed. Currently the holotype is “lost” within the series, and a neotype could be designated by the first revisor. We do not select a neotype, because all the three specimens correspond to the current interpretation of the species and therefore the neotype designation seems to be unnecessary.</p><p>A revision of the <italic><tp:taxon-name><tp:taxon-name-part taxon-name-part-type="genus">Chrysis</tp:taxon-name-part> <tp:taxon-name-part taxon-name-part-type="species">ehrenbergi</tp:taxon-name-part></tp:taxon-name></italic> species-group is needed, because many subspecific names were proposed and their relation is not clear. <xref ref-type="bibr" rid="B100">Trautmann (1926</xref>: 7) described <tp:taxon-name><tp:taxon-name-part taxon-name-part-type="genus">Cephalochrysis</tp:taxon-name-part> <tp:taxon-name-part taxon-name-part-type="species">ehrenbergi</tp:taxon-name-part> <tp:taxon-name-part taxon-name-part-type="infraspecific-rank">var.</tp:taxon-name-part> <tp:taxon-name-part taxon-name-part-type="variety">vogti</tp:taxon-name-part></tp:taxon-name>; <xref ref-type="bibr" rid="B46">Linsenmaier (1968</xref>: 106, 107) described three different subspecies: <tp:taxon-name><tp:taxon-name-part taxon-name-part-type="genus">Chrysis</tp:taxon-name-part> (<tp:taxon-name-part taxon-name-part-type="subgenus">Platycelia</tp:taxon-name-part>) <tp:taxon-name-part taxon-name-part-type="species">ehrenbergi</tp:taxon-name-part> <tp:taxon-name-part taxon-name-part-type="infraspecific-rank">ssp.</tp:taxon-name-part> <tp:taxon-name-part taxon-name-part-type="subspecies">vinaria</tp:taxon-name-part></tp:taxon-name>, <tp:taxon-name><tp:taxon-name-part taxon-name-part-type="genus">Chrysis</tp:taxon-name-part> <tp:taxon-name-part taxon-name-part-type="species">ehrenbergi</tp:taxon-name-part> <tp:taxon-name-part taxon-name-part-type="infraspecific-rank">ssp.</tp:taxon-name-part> <tp:taxon-name-part taxon-name-part-type="subspecies">hylae</tp:taxon-name-part></tp:taxon-name>, <tp:taxon-name><tp:taxon-name-part taxon-name-part-type="genus">Chrysis</tp:taxon-name-part> <tp:taxon-name-part taxon-name-part-type="species">ehrenbergi</tp:taxon-name-part> <tp:taxon-name-part taxon-name-part-type="infraspecific-rank">ssp.</tp:taxon-name-part> <tp:taxon-name-part taxon-name-part-type="subspecies">chrysodorsa</tp:taxon-name-part></tp:taxon-name> (= <italic><tp:taxon-name><tp:taxon-name-part taxon-name-part-type="genus">Chrysis</tp:taxon-name-part> <tp:taxon-name-part taxon-name-part-type="species">ehrenbergi</tp:taxon-name-part> <tp:taxon-name-part taxon-name-part-type="subspecies">vogti</tp:taxon-name-part></tp:taxon-name></italic> Trautmann). <xref ref-type="bibr" rid="B46">Linsenmaier (1968</xref>: 106) wrote that <italic><tp:taxon-name><tp:taxon-name-part taxon-name-part-type="genus">Chrysis</tp:taxon-name-part> <tp:taxon-name-part taxon-name-part-type="species">ehrenbergi</tp:taxon-name-part></tp:taxon-name></italic> exists with different ecological and geographical forms: “ehrenbergi <italic>Dhlb. existiert in, mindestens im</italic> ♀ <italic>Geschlecht, durch die Färbung deutlich getrennten, ökologischen und geographischen Formen. Die Nominatform scheint auf Ägypten beschränkl zu sein.</italic> ♀ <italic>grün, K und Th obern bronzefarben oder mit weniger intensiven kupfernen Reflexen, Abd oben rosa-kupfern.</italic>”. However, some ecological or geographical forms could be valid species, as in the case of <italic><tp:taxon-name><tp:taxon-name-part taxon-name-part-type="genus">Chrysis</tp:taxon-name-part> <tp:taxon-name-part taxon-name-part-type="species">ignita</tp:taxon-name-part></tp:taxon-name></italic> (Linnaeus).</p><p>Linsenmaier always considered <italic><tp:taxon-name><tp:taxon-name-part taxon-name-part-type="genus">Platycelia</tp:taxon-name-part></tp:taxon-name></italic> Dahlbom as a valid and well-characterized subgenus; <xref ref-type="bibr" rid="B48">Linsenmaier (1997a</xref>: 285) observed that <xref ref-type="bibr" rid="B37">Kimsey and Bohart (1991)</xref> elevated some subgenera to generic level (e.g. <italic><tp:taxon-name><tp:taxon-name-part taxon-name-part-type="genus">Spintharina</tp:taxon-name-part></tp:taxon-name></italic> Semenow), whereas other subgenera equally or even more characteristic (e.g. <italic><tp:taxon-name><tp:taxon-name-part taxon-name-part-type="genus">Platycelia</tp:taxon-name-part></tp:taxon-name></italic> Dahlbom, <italic><tp:taxon-name><tp:taxon-name-part taxon-name-part-type="genus">Pyria</tp:taxon-name-part></tp:taxon-name></italic> Lepeletier, etc.) were downgraded to species-group even if clearly separated from the heterogeneous genus <italic><tp:taxon-name><tp:taxon-name-part taxon-name-part-type="genus">Chrysis</tp:taxon-name-part></tp:taxon-name></italic> Linnaeus. The generic status and placement of <italic><tp:taxon-name><tp:taxon-name-part taxon-name-part-type="genus">Platycelia</tp:taxon-name-part></tp:taxon-name></italic> should be checked in the future, with the help of molecular analysis.</p></tp:treatment-sec><tp:treatment-sec sec-type="Current status"><title>Current status.</title><p><italic><tp:taxon-name><tp:taxon-name-part taxon-name-part-type="genus">Chrysis</tp:taxon-name-part> <tp:taxon-name-part taxon-name-part-type="species">ehrenbergi</tp:taxon-name-part></tp:taxon-name></italic> (Dahlbom, 1845) (transferred by <xref ref-type="bibr" rid="B23">Dalla Torre 1892</xref>: 58).</p></tp:treatment-sec><ref-list><ref id="B19"><mixed-citation xmlns:xlink="http://www.w3.org/1999/xlink" xlink:type="simple"><person-group><name name-style="western"><surname>Dahlbom</surname><given-names>AG</given-names></name></person-group> (<year>1845</year>) <source>Dispositio Methodica Specierum Hymenopterorum, secundum Familias Insectorum Naturales. Part. II. Chrysis in sensu Linnæano.</source><publisher-name>Berlingianis</publisher-name>, <publisher-loc>Lund</publisher-loc>, <size units="page">20 pp</size>. doi: <ext-link ext-link-type="doi" xlink:href="10.5962/bhl.title.66977" xlink:type="simple">10.5962/bhl.title.66977</ext-link></mixed-citation></ref><ref id="B21"><mixed-citation xmlns:xlink="http://www.w3.org/1999/xlink" xlink:type="simple"><person-group><name name-style="western"><surname>Dahlbom</surname><given-names>AG</given-names></name></person-group> (<year>1854</year>) <source><tp:taxon-name><tp:taxon-name-part taxon-name-part-type="order">Hymenoptera</tp:taxon-name-part></tp:taxon-name> Europaea praecipue Borealia, formis typicis nonnullis. Specierum generumve exoticorum propter nexum systematicum associatis, per Familias, Genera, Species et Varietates disposita atque descripta</source>. <publisher-name>Tip. F. Nicolai</publisher-name>, <publisher-loc>Berlin</publisher-loc>, <size units="page">xxiii + 412 pp</size>. + 12 tavv. doi: <ext-link ext-link-type="doi" xlink:href="10.5962/bhl.title.15890" xlink:type="simple">10.5962/bhl.title.15890</ext-link></mixed-citation></ref><ref id="B100"><mixed-citation xmlns:xlink="http://www.w3.org/1999/xlink" xlink:type="simple"><person-group><name name-style="western"><surname>Trautmann</surname><given-names>W</given-names></name></person-group> (<year>1926</year>) <article-title>Untersuchungen an einigen Goldwespenformen.</article-title><source>Entomologische Zeitschrift</source><volume>40</volume>(<issue>1</issue>): <fpage>4</fpage>–<lpage>12</lpage>.</mixed-citation></ref><ref id="B46"><mixed-citation xmlns:xlink="http://www.w3.org/1999/xlink" xlink:type="simple"><person-group><name name-style="western"><surname>Linsenmaier</surname><given-names>W</given-names></name></person-group> (<year>1968</year>) <article-title>Revision der Familie <tp:taxon-name><tp:taxon-name-part taxon-name-part-type="family">Chrysididae</tp:taxon-name-part></tp:taxon-name> Zweiter Nachtrag.</article-title><source>Mitteilungen der Schweizerischen Entomologischen Gesellschaft</source><volume>41</volume>(<issue>1–4</issue>): <fpage>1</fpage>–<lpage>144</lpage>.</mixed-citation></ref><ref id="B48"><mixed-citation xmlns:xlink="http://www.w3.org/1999/xlink" xlink:type="simple"><person-group><name name-style="western"><surname>Linsenmaier</surname><given-names>W</given-names></name></person-group> (<year>1997a</year>) <article-title>Altes und Neues von den Chrysididen (<tp:taxon-name><tp:taxon-name-part taxon-name-part-type="order">Hymenoptera</tp:taxon-name-part></tp:taxon-name>, <tp:taxon-name><tp:taxon-name-part taxon-name-part-type="family">Chrysididae</tp:taxon-name-part></tp:taxon-name>).</article-title><source>Entomofauna</source><volume>18</volume>(<issue>19</issue>): <fpage>245</fpage>–<lpage>300</lpage>.</mixed-citation></ref><ref id="B37"><mixed-citation xmlns:xlink="http://www.w3.org/1999/xlink" xlink:type="simple"><person-group><name name-style="western"><surname>Kimsey</surname><given-names>LS</given-names></name><name name-style="western"><surname>Bohart</surname><given-names>RM</given-names></name></person-group> [<year>1991</year> (<year>1990</year>)]  <source>The Chrysidid Wasps of the World.</source><publisher-name>Oxford University Press</publisher-name>, <publisher-loc>New York</publisher-loc>, <size units="page">652 pp</size>.</mixed-citation></ref><ref id="B23"><mixed-citation xmlns:xlink="http://www.w3.org/1999/xlink" xlink:type="simple"><person-group><name name-style="western"><surname>Dalla Torre</surname><given-names>CG de</given-names></name></person-group> (<year>1892</year>) <source>Catalogus Hymenopterorum hucusque descriptorum systematicus et synonymicus. <tp:taxon-name><tp:taxon-name-part taxon-name-part-type="family">Chrysididae</tp:taxon-name-part></tp:taxon-name> (<tp:taxon-name><tp:taxon-name-part taxon-name-part-type="suborder">Tubulifera</tp:taxon-name-part></tp:taxon-name>)</source>. <publisher-name>Engelmann</publisher-name>, <publisher-loc>Lipsiae</publisher-loc>, <volume>vol. 6</volume>, <size units="page">viii + 118 pp</size>.</mixed-citation></ref></ref-list></tp:taxon-treatment>
