# Supplementary material for: An annotated catalogue of the types of Chrysididae (Hymenoptera) at the Swedish Museum of Natural History, Stockholm, with brief historical notes
Source: Zookeys. 2015 Apr 8;(495):79–132. doi: 10.3897/zookeys.495.9356 (PMC4400407; doi:10.3897/zookeys.495.9356)
Supplement: XML Treatment for Stilbum wesmaeli [file zookeys.495.9356-treatment52.xml]

<!DOCTYPE tp:taxon-treatment
  PUBLIC "-//TaxonX//DTD Taxonomic Treatment Publishing DTD v0 20100105//EN" "tax-treatment-NSO.dtd">
<tp:taxon-treatment xmlns:tp="http://www.plazi.org/taxpub"><tp:treatment-meta><kwd-group><label>Taxon classification</label><kwd><named-content content-type="kingdom">Animalia</named-content></kwd><kwd><named-content content-type="order">Hymenoptera</named-content></kwd><kwd><named-content content-type="family">Chrysididae</named-content></kwd></kwd-group><mixed-citation publication-type="journal"><person-group><name><surname>Rosa</surname><given-names>Paolo</given-names></name><name><surname>Vårdal</surname><given-names>Hege</given-names></name></person-group><article-title>An annotated catalogue of the types of <tp:taxon-name><tp:taxon-name-part taxon-name-part-type="family">Chrysididae</tp:taxon-name-part></tp:taxon-name> (<tp:taxon-name><tp:taxon-name-part taxon-name-part-type="order">Hymenoptera</tp:taxon-name-part></tp:taxon-name>) at the Swedish Museum of Natural History, Stockholm, with brief historical notes</article-title><source>Zookeys</source><day>8</day><month>4</month><year>2015</year><volume>2015</volume><issue>495</issue><fpage>79</fpage><lpage>132</lpage><pub-id pub-id-type="doi">10.3897/zookeys.495.9356</pub-id></mixed-citation></tp:treatment-meta><tp:nomenclature><tp:taxon-name>
                        <tp:taxon-name-part taxon-name-part-type="genus">Stilbum</tp:taxon-name-part>
                        <tp:taxon-name-part taxon-name-part-type="species">wesmaeli</tp:taxon-name-part>
                    </tp:taxon-name><tp:taxon-authority>Dahlbom, 1845</tp:taxon-authority><xref ref-type="fig" rid="F32">Plate 32</xref><tp:nomenclature-citation-list><tp:nomenclature-citation><tp:taxon-name><tp:taxon-name-part taxon-name-part-type="genus">Stilbum</tp:taxon-name-part> <tp:taxon-name-part taxon-name-part-type="species">Wesmaëli</tp:taxon-name-part></tp:taxon-name><comment>: <xref ref-type="bibr" rid="B19">Dahlbom 1845</xref>: 16.</comment></tp:nomenclature-citation></tp:nomenclature-citation-list></tp:nomenclature><tp:treatment-sec sec-type="Type locality"><title>Type locality.</title><p>Greece: Rhodes.</p></tp:treatment-sec><tp:treatment-sec sec-type="Holotype ♂"><title>Holotype ♂.</title><p>[Rhodus] [Hedb.] [NHRS-HEVA000001129].</p><fig id="F32" position="float" orientation="portrait"><label>Plate 32.</label><caption><p><italic><tp:taxon-name><tp:taxon-name-part taxon-name-part-type="genus">Stilbum</tp:taxon-name-part> <tp:taxon-name-part taxon-name-part-type="species">wesmaeli</tp:taxon-name-part></tp:taxon-name></italic> Dahlbom, 1845, holotype. <bold>A</bold> Habitus, lateral view <bold>B</bold> mesonotum and metanotum, dorsal view <bold>C</bold> head, frontal view.</p></caption><graphic xmlns:xlink="http://www.w3.org/1999/xlink" xlink:href="zookeys-495-079-g032.jpg" position="float" orientation="portrait" xlink:type="simple" id="oo_41707.jpg"/></fig><!--PageBreak--></tp:treatment-sec><tp:treatment-sec sec-type="Remarks"><title>Remarks.</title><p><xref ref-type="bibr" rid="B19">Dahlbom (1845)</xref> described <italic><tp:taxon-name><tp:taxon-name-part taxon-name-part-type="genus">Stilbum</tp:taxon-name-part> <tp:taxon-name-part taxon-name-part-type="species">wesmaeli</tp:taxon-name-part></tp:taxon-name></italic> without any note on the type series. More information can be found in his monographical work (<xref ref-type="bibr" rid="B21">Dahlbom 1854</xref>: 359): “<italic>Habitat in insula Rhodo; specimen unicum e Mus. Reg. Acad. Scient. Stockholm. communicavit Dom. Boheman</italic>.”. Currently there are three specimens in the collection collected on Rhodes by Hedenborg. Only one has a different printed label [Hedb.] [NHRS-HEVA000001129] instead of [Hedenb.] [NHRS-HEVA000001137-1138]. Hedenborg visited Rhodes more than once, and these three specimens should have been collected in two different journeys. We consider as holotype the one with a different label (NHRS-HEVA000001129).</p><p>After <xref ref-type="bibr" rid="B21">Dahlbom (1854)</xref>, all the most important authors considered <italic><tp:taxon-name><tp:taxon-name-part taxon-name-part-type="genus">Stilbum</tp:taxon-name-part> <tp:taxon-name-part taxon-name-part-type="species">wesmaeli</tp:taxon-name-part></tp:taxon-name></italic> as synonym of <italic><tp:taxon-name><tp:taxon-name-part taxon-name-part-type="genus">Stilbum</tp:taxon-name-part> <tp:taxon-name-part taxon-name-part-type="species">cyanurum</tp:taxon-name-part></tp:taxon-name></italic> (Forster, 1771) (<xref ref-type="bibr" rid="B62">Mocsáry 1889</xref>: 190; <xref ref-type="bibr" rid="B23">Dalla Torre 1892</xref>: 38; Bishoff 1913: 26; <xref ref-type="bibr" rid="B101">Trautmann 1927</xref>: 80; <xref ref-type="bibr" rid="B44">Linsenmaier 1951</xref>: 107). However, it was not even mentioned by <xref ref-type="bibr" rid="B52">Mader (1933)</xref> and <xref ref-type="bibr" rid="B104">Zimmermann (1937)</xref> in their revisions of the genus <italic><tp:taxon-name><tp:taxon-name-part taxon-name-part-type="genus">Stilbum</tp:taxon-name-part></tp:taxon-name></italic>. In his major revisions, <xref ref-type="bibr" rid="B45">Linsenmaier (1959</xref>: 181 and <xref ref-type="bibr" rid="B46">1968</xref>: 123) used the name <tp:taxon-name><tp:taxon-name-part taxon-name-part-type="genus">Stilbum</tp:taxon-name-part> <tp:taxon-name-part taxon-name-part-type="species">calens</tp:taxon-name-part> <tp:taxon-name-part taxon-name-part-type="infraspecific-rank">ssp.</tp:taxon-name-part> <tp:taxon-name-part taxon-name-part-type="subspecies">subcalens</tp:taxon-name-part></tp:taxon-name> Mader, 1933 (invalid name because described as <italic>aberratio</italic>) in place of <italic><tp:taxon-name><tp:taxon-name-part taxon-name-part-type="genus">Stilbum</tp:taxon-name-part> <tp:taxon-name-part taxon-name-part-type="species">wesmaeli</tp:taxon-name-part></tp:taxon-name></italic> for the corresponding subspecies distributed in the Mediterranean basin (Dalmatia, Balcan Contries, Rhodes, Persia, southern Switzerland (Misox), southern France, Spanien, northern Africa (<xref ref-type="bibr" rid="B45">Linsenmaier 1959</xref>) and Lebanon (<xref ref-type="bibr" rid="B46">Linsenmaier 1968</xref>)).</p><p>In the last publications, <xref ref-type="bibr" rid="B48">Linsenmaier (1997a</xref>: 287, <xref ref-type="bibr" rid="B49">1997b</xref>: 134, <xref ref-type="bibr" rid="B50">1999</xref>: 254) used <tp:taxon-name><tp:taxon-name-part taxon-name-part-type="genus">Stilbum</tp:taxon-name-part> <tp:taxon-name-part taxon-name-part-type="species">calens</tp:taxon-name-part> <tp:taxon-name-part taxon-name-part-type="infraspecific-rank">ssp.</tp:taxon-name-part> <tp:taxon-name-part taxon-name-part-type="subspecies">wesmaeli</tp:taxon-name-part></tp:taxon-name> Dahlbom as the oldest name for this species, synonymizing <italic><tp:taxon-name><tp:taxon-name-part taxon-name-part-type="genus">Stilbum</tp:taxon-name-part> <tp:taxon-name-part taxon-name-part-type="species">subcalens</tp:taxon-name-part></tp:taxon-name></italic> and <italic><tp:taxon-name><tp:taxon-name-part taxon-name-part-type="genus">Stilbum</tp:taxon-name-part> <tp:taxon-name-part taxon-name-part-type="species">macedonicum</tp:taxon-name-part></tp:taxon-name></italic> Trautmann, 1926 with <tp:taxon-name><tp:taxon-name-part taxon-name-part-type="genus">Stilbum</tp:taxon-name-part> <tp:taxon-name-part taxon-name-part-type="species">calens</tp:taxon-name-part> <tp:taxon-name-part taxon-name-part-type="infraspecific-rank">ssp.</tp:taxon-name-part> <tp:taxon-name-part taxon-name-part-type="subspecies">wesmaeli</tp:taxon-name-part></tp:taxon-name>. <xref ref-type="bibr" rid="B45">Linsenmaier (1959)</xref> treated the invalid name <italic><tp:taxon-name><tp:taxon-name-part taxon-name-part-type="species">subcalens</tp:taxon-name-part></tp:taxon-name></italic> as subspecies of <italic><tp:taxon-name><tp:taxon-name-part taxon-name-part-type="genus">Stilbum</tp:taxon-name-part> <tp:taxon-name-part taxon-name-part-type="species">calens</tp:taxon-name-part></tp:taxon-name></italic>, and thus made this name available as species-group name (ICZN 1999, article 45.6.3.). As Linsenmaier was the first author to make the name available, he should be considered as the author of <italic><tp:taxon-name><tp:taxon-name-part taxon-name-part-type="genus">Stilbum</tp:taxon-name-part> <tp:taxon-name-part taxon-name-part-type="species">subcalens</tp:taxon-name-part></tp:taxon-name></italic> (ICZN 1999, article 50.3.1.).</p><p>The type and the other specimens of <italic><tp:taxon-name><tp:taxon-name-part taxon-name-part-type="genus">Stilbum</tp:taxon-name-part> <tp:taxon-name-part taxon-name-part-type="species">wesmaeli</tp:taxon-name-part></tp:taxon-name></italic> in NHRS are not related to <italic><tp:taxon-name><tp:taxon-name-part taxon-name-part-type="genus">Stilbum</tp:taxon-name-part> <tp:taxon-name-part taxon-name-part-type="species">calens</tp:taxon-name-part></tp:taxon-name></italic> (Fabricius), but belong to a different population of <italic><tp:taxon-name><tp:taxon-name-part taxon-name-part-type="genus">Stilbum</tp:taxon-name-part> <tp:taxon-name-part taxon-name-part-type="species">cyanurum</tp:taxon-name-part></tp:taxon-name></italic> (Forster) probably endemic to the island. <xref ref-type="bibr" rid="B19">Dahlbom (1845</xref>, <xref ref-type="bibr" rid="B21">1854</xref>) descriptions are clear and this species is easily identifiable by the typical shape of the metanotal protrusion, which is deeply bilobed (“<italic>postscutelli processus emarginatus</italic>”). All the specimens from Rhodes show this special feature, and for this reason we consider this isolated population as a possible valid subspecies.</p></tp:treatment-sec><tp:treatment-sec sec-type="Current status"><title>Current status.</title><p><tp:taxon-name><tp:taxon-name-part taxon-name-part-type="genus">Stilbum</tp:taxon-name-part> <tp:taxon-name-part taxon-name-part-type="species">cyanurum</tp:taxon-name-part> <tp:taxon-name-part taxon-name-part-type="infraspecific-rank">ssp.</tp:taxon-name-part> <tp:taxon-name-part taxon-name-part-type="subspecies">wesmaeli</tp:taxon-name-part></tp:taxon-name> (Dahlbom, 1845).</p><!--PageBreak--></tp:treatment-sec><ref-list><ref id="B19"><mixed-citation xmlns:xlink="http://www.w3.org/1999/xlink" xlink:type="simple"><person-group><name name-style="western"><surname>Dahlbom</surname><given-names>AG</given-names></name></person-group> (<year>1845</year>) <source>Dispositio Methodica Specierum Hymenopterorum, secundum Familias Insectorum Naturales. Part. II. Chrysis in sensu Linnæano.</source><publisher-name>Berlingianis</publisher-name>, <publisher-loc>Lund</publisher-loc>, <size units="page">20 pp</size>. doi: <ext-link ext-link-type="doi" xlink:href="10.5962/bhl.title.66977" xlink:type="simple">10.5962/bhl.title.66977</ext-link></mixed-citation></ref><ref id="B21"><mixed-citation xmlns:xlink="http://www.w3.org/1999/xlink" xlink:type="simple"><person-group><name name-style="western"><surname>Dahlbom</surname><given-names>AG</given-names></name></person-group> (<year>1854</year>) <source><tp:taxon-name><tp:taxon-name-part taxon-name-part-type="order">Hymenoptera</tp:taxon-name-part></tp:taxon-name> Europaea praecipue Borealia, formis typicis nonnullis. Specierum generumve exoticorum propter nexum systematicum associatis, per Familias, Genera, Species et Varietates disposita atque descripta</source>. <publisher-name>Tip. F. Nicolai</publisher-name>, <publisher-loc>Berlin</publisher-loc>, <size units="page">xxiii + 412 pp</size>. + 12 tavv. doi: <ext-link ext-link-type="doi" xlink:href="10.5962/bhl.title.15890" xlink:type="simple">10.5962/bhl.title.15890</ext-link></mixed-citation></ref><ref id="B62"><mixed-citation xmlns:xlink="http://www.w3.org/1999/xlink" xlink:type="simple"><person-group><name name-style="western"><surname>Mocsáry</surname><given-names>A</given-names></name></person-group> (<year>1889</year>) <source>Monographia Chrysididarum Orbis Terrestris Universi.</source><publisher-name>Hungarian Academy of Sciences</publisher-name>, <publisher-loc>Budapest</publisher-loc>, <size units="page">643 pp</size>.</mixed-citation></ref><ref id="B23"><mixed-citation xmlns:xlink="http://www.w3.org/1999/xlink" xlink:type="simple"><person-group><name name-style="western"><surname>Dalla Torre</surname><given-names>CG de</given-names></name></person-group> (<year>1892</year>) <source>Catalogus Hymenopterorum hucusque descriptorum systematicus et synonymicus. <tp:taxon-name><tp:taxon-name-part taxon-name-part-type="family">Chrysididae</tp:taxon-name-part></tp:taxon-name> (<tp:taxon-name><tp:taxon-name-part taxon-name-part-type="suborder">Tubulifera</tp:taxon-name-part></tp:taxon-name>)</source>. <publisher-name>Engelmann</publisher-name>, <publisher-loc>Lipsiae</publisher-loc>, <volume>vol. 6</volume>, <size units="page">viii + 118 pp</size>.</mixed-citation></ref><ref id="B101"><mixed-citation xmlns:xlink="http://www.w3.org/1999/xlink" xlink:type="simple"><person-group><name name-style="western"><surname>Trautmann</surname><given-names>W</given-names></name></person-group> (<year>1927</year>) <source>Die Goldwespen Europas.</source><publisher-name>Uschman</publisher-name>, <publisher-loc>Weimar</publisher-loc>, <size units="page">194 pp</size>.</mixed-citation></ref><ref id="B44"><mixed-citation xmlns:xlink="http://www.w3.org/1999/xlink" xlink:type="simple"><person-group><name name-style="western"><surname>Linsenmaier</surname><given-names>W</given-names></name></person-group> (<year>1951</year>) <article-title>Die europäischen Chrysididen (<tp:taxon-name><tp:taxon-name-part taxon-name-part-type="order">Hymenoptera</tp:taxon-name-part></tp:taxon-name>). Versuch einer natürlichen Ordnung mit Diagnosen.</article-title><source>Mitteilungen der Schweizerischen Entomologischen Gesellschaft</source><volume>24</volume>(<issue>1</issue>): <fpage>1</fpage>–<lpage>110</lpage>.</mixed-citation></ref><ref id="B52"><mixed-citation xmlns:xlink="http://www.w3.org/1999/xlink" xlink:type="simple"><person-group><name name-style="western"><surname>Mader</surname><given-names>L</given-names></name></person-group> (<year>1933</year>) <article-title>Etwas über Hymenopteren.</article-title><source>Entomologischer Anzeiger</source><volume>13</volume>: <fpage>125</fpage>–<lpage>126</lpage>.</mixed-citation></ref><ref id="B104"><mixed-citation xmlns:xlink="http://www.w3.org/1999/xlink" xlink:type="simple"><person-group><name name-style="western"><surname>Zimmermann</surname><given-names>S</given-names></name></person-group> (<year>1937</year>) <article-title>Über die Verbreitung und Formenbildung der Gattung <italic><tp:taxon-name><tp:taxon-name-part taxon-name-part-type="genus">Stilbum</tp:taxon-name-part></tp:taxon-name></italic> Spin. (<tp:taxon-name><tp:taxon-name-part taxon-name-part-type="family">Chrysididae</tp:taxon-name-part></tp:taxon-name>, Hymenopt.).</article-title><source>Archiv für Naturgeschichte</source><volume>6</volume>: <fpage>645</fpage>–<lpage>42</lpage>.</mixed-citation></ref><ref id="B45"><mixed-citation xmlns:xlink="http://www.w3.org/1999/xlink" xlink:type="simple"><person-group><name name-style="western"><surname>Linsenmaier</surname><given-names>W</given-names></name></person-group> (<year>1959</year>) <article-title>Revision der Familie <tp:taxon-name><tp:taxon-name-part taxon-name-part-type="family">Chrysididae</tp:taxon-name-part></tp:taxon-name> (<tp:taxon-name><tp:taxon-name-part taxon-name-part-type="order">Hymenoptera</tp:taxon-name-part></tp:taxon-name>) mit besonderer Berücksichtigung der europäischen Spezies.</article-title><source>Mitteilungen der Schweizerischen Entomologischen Gesellschaft</source><volume>32</volume>(<issue>1</issue>): <fpage>1</fpage>–<lpage>232</lpage>.</mixed-citation></ref><ref id="B46"><mixed-citation xmlns:xlink="http://www.w3.org/1999/xlink" xlink:type="simple"><person-group><name name-style="western"><surname>Linsenmaier</surname><given-names>W</given-names></name></person-group> (<year>1968</year>) <article-title>Revision der Familie <tp:taxon-name><tp:taxon-name-part taxon-name-part-type="family">Chrysididae</tp:taxon-name-part></tp:taxon-name> Zweiter Nachtrag.</article-title><source>Mitteilungen der Schweizerischen Entomologischen Gesellschaft</source><volume>41</volume>(<issue>1–4</issue>): <fpage>1</fpage>–<lpage>144</lpage>.</mixed-citation></ref><ref id="B48"><mixed-citation xmlns:xlink="http://www.w3.org/1999/xlink" xlink:type="simple"><person-group><name name-style="western"><surname>Linsenmaier</surname><given-names>W</given-names></name></person-group> (<year>1997a</year>) <article-title>Altes und Neues von den Chrysididen (<tp:taxon-name><tp:taxon-name-part taxon-name-part-type="order">Hymenoptera</tp:taxon-name-part></tp:taxon-name>, <tp:taxon-name><tp:taxon-name-part taxon-name-part-type="family">Chrysididae</tp:taxon-name-part></tp:taxon-name>).</article-title><source>Entomofauna</source><volume>18</volume>(<issue>19</issue>): <fpage>245</fpage>–<lpage>300</lpage>.</mixed-citation></ref><ref id="B49"><mixed-citation xmlns:xlink="http://www.w3.org/1999/xlink" xlink:type="simple"><person-group><name name-style="western"><surname>Linsenmaier</surname><given-names>W</given-names></name></person-group> (<year>1997b</year>) <article-title>Die Goldwespen der Schweiz.</article-title><source>Veroffentlichungen aus dem Natur-Museum Luzer</source><volume>9</volume>, <size units="page">140 pp</size>.</mixed-citation></ref><ref id="B50"><mixed-citation xmlns:xlink="http://www.w3.org/1999/xlink" xlink:type="simple"><person-group><name name-style="western"><surname>Linsenmaier</surname><given-names>W</given-names></name></person-group> (<year>1999</year>) <article-title>Die Goldwespen Nordafrikas (<tp:taxon-name><tp:taxon-name-part taxon-name-part-type="order">Hymenoptera</tp:taxon-name-part></tp:taxon-name>, <tp:taxon-name><tp:taxon-name-part taxon-name-part-type="family">Chrysididae</tp:taxon-name-part></tp:taxon-name>).</article-title><source>Entomofauna</source>, <supplement>Supplement 10</supplement>, <size units="page">210 pp</size>.</mixed-citation></ref></ref-list></tp:taxon-treatment>
