# Supplementary material for: An annotated catalogue of the types of Chrysididae (Hymenoptera) at the Swedish Museum of Natural History, Stockholm, with brief historical notes
Source: Zookeys. 2015 Apr 8;(495):79–132. doi: 10.3897/zookeys.495.9356 (PMC4400407; doi:10.3897/zookeys.495.9356)
Supplement: XML Treatment for Stilbum westermanni [file zookeys.495.9356-treatment53.xml]

<!DOCTYPE tp:taxon-treatment
  PUBLIC "-//TaxonX//DTD Taxonomic Treatment Publishing DTD v0 20100105//EN" "tax-treatment-NSO.dtd">
<tp:taxon-treatment xmlns:tp="http://www.plazi.org/taxpub"><tp:treatment-meta><kwd-group><label>Taxon classification</label><kwd><named-content content-type="kingdom">Animalia</named-content></kwd><kwd><named-content content-type="order">Hymenoptera</named-content></kwd><kwd><named-content content-type="family">Chrysididae</named-content></kwd></kwd-group><mixed-citation publication-type="journal"><person-group><name><surname>Rosa</surname><given-names>Paolo</given-names></name><name><surname>Vårdal</surname><given-names>Hege</given-names></name></person-group><article-title>An annotated catalogue of the types of <tp:taxon-name><tp:taxon-name-part taxon-name-part-type="family">Chrysididae</tp:taxon-name-part></tp:taxon-name> (<tp:taxon-name><tp:taxon-name-part taxon-name-part-type="order">Hymenoptera</tp:taxon-name-part></tp:taxon-name>) at the Swedish Museum of Natural History, Stockholm, with brief historical notes</article-title><source>Zookeys</source><day>8</day><month>4</month><year>2015</year><volume>2015</volume><issue>495</issue><fpage>79</fpage><lpage>132</lpage><pub-id pub-id-type="doi">10.3897/zookeys.495.9356</pub-id></mixed-citation></tp:treatment-meta><tp:nomenclature><tp:taxon-name>
                        <tp:taxon-name-part taxon-name-part-type="genus">Stilbum</tp:taxon-name-part>
                        <tp:taxon-name-part taxon-name-part-type="species">westermanni</tp:taxon-name-part>
                    </tp:taxon-name><tp:taxon-authority>Dahlbom, 1845</tp:taxon-authority><xref ref-type="fig" rid="F33">Plate 33</xref><!--PageBreak--><tp:nomenclature-citation-list><tp:nomenclature-citation><tp:taxon-name><tp:taxon-name-part taxon-name-part-type="genus">Stilbum</tp:taxon-name-part> <tp:taxon-name-part taxon-name-part-type="species">Westermanni</tp:taxon-name-part></tp:taxon-name><comment>: <xref ref-type="bibr" rid="B19">Dahlbom 1845</xref>: 16.</comment></tp:nomenclature-citation></tp:nomenclature-citation-list></tp:nomenclature><tp:treatment-sec sec-type="Type locality"><title>Type locality.</title><p>Greece: Rhodes.</p></tp:treatment-sec><tp:treatment-sec sec-type="Holotype ♂"><title>Holotype ♂.</title><p>[Rhodus] [Hedb.] [NHRS-HEVA000001130].</p><fig id="F33" position="float" orientation="portrait"><label>Plate 33.</label><caption><p><italic><tp:taxon-name><tp:taxon-name-part taxon-name-part-type="genus">Stilbum</tp:taxon-name-part> <tp:taxon-name-part taxon-name-part-type="species">westermanni</tp:taxon-name-part></tp:taxon-name></italic> Dahlbom, 1845, holotype. <bold>A</bold> Habitus, lateral view <bold>B</bold> mesonotum and metanotum, dorsal view <bold>C</bold> head, frontal view.</p></caption><graphic xmlns:xlink="http://www.w3.org/1999/xlink" xlink:href="zookeys-495-079-g033.jpg" position="float" orientation="portrait" xlink:type="simple" id="oo_41708.jpg"/></fig></tp:treatment-sec><tp:treatment-sec sec-type="Remarks"><title>Remarks.</title><p><italic><tp:taxon-name><tp:taxon-name-part taxon-name-part-type="genus">Stilbum</tp:taxon-name-part> <tp:taxon-name-part taxon-name-part-type="species">westermanni</tp:taxon-name-part></tp:taxon-name></italic> is related to <italic><tp:taxon-name><tp:taxon-name-part taxon-name-part-type="genus">Stilbum</tp:taxon-name-part> <tp:taxon-name-part taxon-name-part-type="species">calens</tp:taxon-name-part></tp:taxon-name></italic> Fabricius. <xref ref-type="bibr" rid="B48">Linsenmaier (1997a</xref>: 287, <xref ref-type="bibr" rid="B49">1997b</xref>: 134, <xref ref-type="bibr" rid="B50">1999</xref>: 254) confused the two species described by Dahlbom from Rhodes (<italic>wesmaeli</italic> and <italic>westermanni</italic>), and proposed the wrong combination <tp:taxon-name><tp:taxon-name-part taxon-name-part-type="genus">Stilbum</tp:taxon-name-part> <tp:taxon-name-part taxon-name-part-type="species">calens</tp:taxon-name-part> <tp:taxon-name-part taxon-name-part-type="infraspecific-rank">ssp.</tp:taxon-name-part> <tp:taxon-name-part taxon-name-part-type="subspecies">wesmaeli</tp:taxon-name-part></tp:taxon-name> instead of <tp:taxon-name><tp:taxon-name-part taxon-name-part-type="genus">Stilbum</tp:taxon-name-part> <tp:taxon-name-part taxon-name-part-type="species">calens</tp:taxon-name-part> <tp:taxon-name-part taxon-name-part-type="infraspecific-rank">ssp.</tp:taxon-name-part> <tp:taxon-name-part taxon-name-part-type="subspecies">westermanni</tp:taxon-name-part></tp:taxon-name>. According to <xref ref-type="bibr" rid="B49">Linsenmaier (1997b)</xref>, this subspecies is more distributed along the coast of the Mediterranean basin.</p></tp:treatment-sec><tp:treatment-sec sec-type="Current status"><title>Current status.</title><p><tp:taxon-name><tp:taxon-name-part taxon-name-part-type="genus">Stilbum</tp:taxon-name-part> <tp:taxon-name-part taxon-name-part-type="species">calens</tp:taxon-name-part> <tp:taxon-name-part taxon-name-part-type="infraspecific-rank">ssp.</tp:taxon-name-part> <tp:taxon-name-part taxon-name-part-type="subspecies">westermanni</tp:taxon-name-part></tp:taxon-name> Dahlbom, 1845.</p></tp:treatment-sec><ref-list><ref id="B19"><mixed-citation xmlns:xlink="http://www.w3.org/1999/xlink" xlink:type="simple"><person-group><name name-style="western"><surname>Dahlbom</surname><given-names>AG</given-names></name></person-group> (<year>1845</year>) <source>Dispositio Methodica Specierum Hymenopterorum, secundum Familias Insectorum Naturales. Part. II. Chrysis in sensu Linnæano.</source><publisher-name>Berlingianis</publisher-name>, <publisher-loc>Lund</publisher-loc>, <size units="page">20 pp</size>. doi: <ext-link ext-link-type="doi" xlink:href="10.5962/bhl.title.66977" xlink:type="simple">10.5962/bhl.title.66977</ext-link></mixed-citation></ref><ref id="B48"><mixed-citation xmlns:xlink="http://www.w3.org/1999/xlink" xlink:type="simple"><person-group><name name-style="western"><surname>Linsenmaier</surname><given-names>W</given-names></name></person-group> (<year>1997a</year>) <article-title>Altes und Neues von den Chrysididen (<tp:taxon-name><tp:taxon-name-part taxon-name-part-type="order">Hymenoptera</tp:taxon-name-part></tp:taxon-name>, <tp:taxon-name><tp:taxon-name-part taxon-name-part-type="family">Chrysididae</tp:taxon-name-part></tp:taxon-name>).</article-title><source>Entomofauna</source><volume>18</volume>(<issue>19</issue>): <fpage>245</fpage>–<lpage>300</lpage>.</mixed-citation></ref><ref id="B49"><mixed-citation xmlns:xlink="http://www.w3.org/1999/xlink" xlink:type="simple"><person-group><name name-style="western"><surname>Linsenmaier</surname><given-names>W</given-names></name></person-group> (<year>1997b</year>) <article-title>Die Goldwespen der Schweiz.</article-title><source>Veroffentlichungen aus dem Natur-Museum Luzer</source><volume>9</volume>, <size units="page">140 pp</size>.</mixed-citation></ref><ref id="B50"><mixed-citation xmlns:xlink="http://www.w3.org/1999/xlink" xlink:type="simple"><person-group><name name-style="western"><surname>Linsenmaier</surname><given-names>W</given-names></name></person-group> (<year>1999</year>) <article-title>Die Goldwespen Nordafrikas (<tp:taxon-name><tp:taxon-name-part taxon-name-part-type="order">Hymenoptera</tp:taxon-name-part></tp:taxon-name>, <tp:taxon-name><tp:taxon-name-part taxon-name-part-type="family">Chrysididae</tp:taxon-name-part></tp:taxon-name>).</article-title><source>Entomofauna</source>, <supplement>Supplement 10</supplement>, <size units="page">210 pp</size>.</mixed-citation></ref></ref-list></tp:taxon-treatment>
