# Supplementary material for: An annotated catalogue of the types of Chrysididae (Hymenoptera) at the Swedish Museum of Natural History, Stockholm, with brief historical notes
Source: Zookeys. 2015 Apr 8;(495):79–132. doi: 10.3897/zookeys.495.9356 (PMC4400407; doi:10.3897/zookeys.495.9356)
Supplement: XML Treatment for Chrysis inaequalis [file zookeys.495.9356-treatment55.xml]

<!DOCTYPE tp:taxon-treatment
  PUBLIC "-//TaxonX//DTD Taxonomic Treatment Publishing DTD v0 20100105//EN" "tax-treatment-NSO.dtd">
<tp:taxon-treatment xmlns:tp="http://www.plazi.org/taxpub"><tp:treatment-meta><kwd-group><label>Taxon classification</label><kwd><named-content content-type="kingdom">Animalia</named-content></kwd><kwd><named-content content-type="order">Hymenoptera</named-content></kwd><kwd><named-content content-type="family">Chrysididae</named-content></kwd></kwd-group><mixed-citation publication-type="journal"><person-group><name><surname>Rosa</surname><given-names>Paolo</given-names></name><name><surname>Vårdal</surname><given-names>Hege</given-names></name></person-group><article-title>An annotated catalogue of the types of <tp:taxon-name><tp:taxon-name-part taxon-name-part-type="family">Chrysididae</tp:taxon-name-part></tp:taxon-name> (<tp:taxon-name><tp:taxon-name-part taxon-name-part-type="order">Hymenoptera</tp:taxon-name-part></tp:taxon-name>) at the Swedish Museum of Natural History, Stockholm, with brief historical notes</article-title><source>Zookeys</source><day>8</day><month>4</month><year>2015</year><volume>2015</volume><issue>495</issue><fpage>79</fpage><lpage>132</lpage><pub-id pub-id-type="doi">10.3897/zookeys.495.9356</pub-id></mixed-citation></tp:treatment-meta><tp:nomenclature><tp:taxon-name>
                            <tp:taxon-name-part taxon-name-part-type="genus">Chrysis</tp:taxon-name-part>
                            <tp:taxon-name-part taxon-name-part-type="species">inaequalis</tp:taxon-name-part>
                        </tp:taxon-name><tp:taxon-authority>Dahlbom, 1845</tp:taxon-authority><xref ref-type="fig" rid="F34">Plate 34</xref><!--PageBreak--><tp:nomenclature-citation-list><tp:nomenclature-citation><tp:taxon-name><tp:taxon-name-part taxon-name-part-type="genus">Chrysis</tp:taxon-name-part> <tp:taxon-name-part taxon-name-part-type="species">inaequalis</tp:taxon-name-part></tp:taxon-name><comment>: <xref ref-type="bibr" rid="B19">Dahlbom 1845</xref>: 8.</comment></tp:nomenclature-citation></tp:nomenclature-citation-list></tp:nomenclature><tp:treatment-sec sec-type="Type locality"><title>Type locality.</title><p>Turkey: “<italic>Bosfor</italic>”.</p></tp:treatment-sec><tp:treatment-sec sec-type="Neotype"><title>Neotype</title><p>(here designated) ♂: [<italic><tp:taxon-name><tp:taxon-name-part taxon-name-part-type="genus">Helvetia</tp:taxon-name-part></tp:taxon-name></italic>] [<italic>Roveredo 28.8.46</italic>] [♂ <tp:taxon-name><tp:taxon-name-part taxon-name-part-type="genus">Chrysis</tp:taxon-name-part> <tp:taxon-name-part taxon-name-part-type="authority">L.</tp:taxon-name-part> <tp:taxon-name-part taxon-name-part-type="species">inaequalis</tp:taxon-name-part></tp:taxon-name> D. det. Lins.] [NML_ENT GBIF_Chr 00038702] deposited at NMLS.</p><fig id="F34" position="float" orientation="portrait"><label>Plate 34.</label><caption><p><italic><tp:taxon-name><tp:taxon-name-part taxon-name-part-type="genus">Chrysis</tp:taxon-name-part> <tp:taxon-name-part taxon-name-part-type="species">inaequalis</tp:taxon-name-part></tp:taxon-name></italic> Dahlbom, neotype. <bold>A</bold> Habitus, dorsal view <bold>B</bold> head, frontal view <bold>C</bold> head and mesosoma, dorsal view <bold>D</bold> mesosoma, lateral view <bold>E</bold> metasoma, dorsal view <bold>F</bold> second and third metasomal tergites, dorso-lateral view.</p></caption><graphic xmlns:xlink="http://www.w3.org/1999/xlink" xlink:href="zookeys-495-079-g034.jpg" position="float" orientation="portrait" xlink:type="simple" id="oo_41709.jpg"/></fig></tp:treatment-sec><tp:treatment-sec sec-type="Remarks"><title>Remarks.</title><p><italic><tp:taxon-name><tp:taxon-name-part taxon-name-part-type="genus">Chrysis</tp:taxon-name-part> <tp:taxon-name-part taxon-name-part-type="species">inaequalis</tp:taxon-name-part></tp:taxon-name></italic> is one of the most common species in Europe. It was described from Turkey (Bosfor), but the type is lost. In the general collection we could only find two females of <italic><tp:taxon-name><tp:taxon-name-part taxon-name-part-type="genus">Chrysis</tp:taxon-name-part> <tp:taxon-name-part taxon-name-part-type="species">inaequalis</tp:taxon-name-part></tp:taxon-name></italic> collected at Rhodes by Hedenborg. According to Linsenmaier the “typical” <italic><tp:taxon-name><tp:taxon-name-part taxon-name-part-type="genus">Chrysis</tp:taxon-name-part> <tp:taxon-name-part taxon-name-part-type="species">inaequalis</tp:taxon-name-part></tp:taxon-name></italic> is present only in central-, southern Europe and in northern Africa; in the rest of the distributional range, from Greece to central Asia, the subspecies <italic><tp:taxon-name><tp:taxon-name-part taxon-name-part-type="genus">Chrysis</tp:taxon-name-part> <tp:taxon-name-part taxon-name-part-type="species">inaequalis</tp:taxon-name-part> <tp:taxon-name-part taxon-name-part-type="subspecies">sapphirina</tp:taxon-name-part></tp:taxon-name></italic> Semenov-Tian-Shanskij, 1912 is present. <italic><tp:taxon-name><tp:taxon-name-part taxon-name-part-type="genus">Chrysis</tp:taxon-name-part> <tp:taxon-name-part taxon-name-part-type="species">sapphirina</tp:taxon-name-part></tp:taxon-name></italic> is the eastern form with green-coloured males and both sexes coarsely punctuated. <xref ref-type="bibr" rid="B45">Linsenmaier (1959)</xref> cited <italic><tp:taxon-name><tp:taxon-name-part taxon-name-part-type="genus">Chrysis</tp:taxon-name-part> <tp:taxon-name-part taxon-name-part-type="species">inaequalis</tp:taxon-name-part></tp:taxon-name></italic> s. str. in North China and Manchuria, but later, in his collection, he identifed all the eastern specimens as <tp:taxon-name><tp:taxon-name-part taxon-name-part-type="genus">Chrysis</tp:taxon-name-part> <tp:taxon-name-part taxon-name-part-type="species">inaequalis</tp:taxon-name-part> <tp:taxon-name-part taxon-name-part-type="infraspecific-rank">ssp.</tp:taxon-name-part> <tp:taxon-name-part taxon-name-part-type="subspecies">sapphirina</tp:taxon-name-part></tp:taxon-name>. <xref ref-type="bibr" rid="B45">Linsenmaier (1959)</xref> did not notice that the typical locality of <italic><tp:taxon-name><tp:taxon-name-part taxon-name-part-type="genus">Chrysis</tp:taxon-name-part> <tp:taxon-name-part taxon-name-part-type="species">inaequalis</tp:taxon-name-part></tp:taxon-name></italic> correspond with the distribution given for <tp:taxon-name><tp:taxon-name-part taxon-name-part-type="genus">Chrysis</tp:taxon-name-part> <tp:taxon-name-part taxon-name-part-type="species">inaequalis</tp:taxon-name-part> <tp:taxon-name-part taxon-name-part-type="infraspecific-rank">ssp.</tp:taxon-name-part> <tp:taxon-name-part taxon-name-part-type="subspecies">sapphirina</tp:taxon-name-part> <tp:taxon-name-part taxon-name-part-type="sensu">sensu</tp:taxon-name-part> <tp:taxon-name-part taxon-name-part-type="species">auctorum</tp:taxon-name-part></tp:taxon-name>.</p><p>For this reason a neotype designation of <italic><tp:taxon-name><tp:taxon-name-part taxon-name-part-type="genus">Chrysis</tp:taxon-name-part> <tp:taxon-name-part taxon-name-part-type="species">inaequalis</tp:taxon-name-part></tp:taxon-name></italic> is needed. We could not find any other specimen from Bosphor (Istanbul and adjacent areas), but in Linsenmaier’s collection we found many specimens collected in western Turkey, both on the European and the Asiatic side. The closest localities are Edirne (on the European side) and Ayvalik (on the Asiatic side). Even if it is not required for a neotype designation, Ayvalik is a seaside town on the northwestern Aegean coast of Turkey, it is possible that Hedenborg visited this town moving from Rhodes or Egypt to Istanbul. In fact Hedenborg was the medical doctor of the Swedish Embassy at Istanbul, and not only a famous naturalist who published different papers on his journeys in Rhodes and Egypt.</p><p>However, since the name <!--PageBreak--><italic><tp:taxon-name><tp:taxon-name-part taxon-name-part-type="genus">Chrysis</tp:taxon-name-part> <tp:taxon-name-part taxon-name-part-type="species">inaequalis</tp:taxon-name-part></tp:taxon-name></italic> is in prevailing use for the identification of the western European specimens for the last 100 years, we prefer to designate a neotype based on one specimen collected in central Europe, rather than on a specimen collected nearby the typical locality. If we designate a neotype on an eastern Mediterranean species, the name <italic><tp:taxon-name><tp:taxon-name-part taxon-name-part-type="genus">Chrysis</tp:taxon-name-part> <tp:taxon-name-part taxon-name-part-type="species">sapphirina</tp:taxon-name-part></tp:taxon-name></italic> would fall in synonymy with <italic><tp:taxon-name><tp:taxon-name-part taxon-name-part-type="genus">Chrysis</tp:taxon-name-part> <tp:taxon-name-part taxon-name-part-type="species">inaequalis</tp:taxon-name-part></tp:taxon-name></italic> and the western subspecies would be named: <tp:taxon-name><tp:taxon-name-part taxon-name-part-type="genus">Chrysis</tp:taxon-name-part> <tp:taxon-name-part taxon-name-part-type="species">inaequalis</tp:taxon-name-part> <tp:taxon-name-part taxon-name-part-type="infraspecific-rank">ssp.</tp:taxon-name-part> <tp:taxon-name-part taxon-name-part-type="subspecies">taeniophrys</tp:taxon-name-part></tp:taxon-name> Förster, 1853, which is the first available name. Moreover, if future examinations made with the help of molecular techniques will demonstrate that western and the eastern subspecies (<italic>sensu</italic> Linsenmaier) are separated and valid species, the valid name for <italic><tp:taxon-name><tp:taxon-name-part taxon-name-part-type="genus">Chrysis</tp:taxon-name-part> <tp:taxon-name-part taxon-name-part-type="species">inaequalis</tp:taxon-name-part></tp:taxon-name></italic> in Europe would become <italic><tp:taxon-name><tp:taxon-name-part taxon-name-part-type="genus">Chrysis</tp:taxon-name-part> <tp:taxon-name-part taxon-name-part-type="species">taeniophrys</tp:taxon-name-part></tp:taxon-name></italic> Förster, a name never used after the description given by Förster. In addition, the type of <italic><tp:taxon-name><tp:taxon-name-part taxon-name-part-type="genus">Chrysis</tp:taxon-name-part> <tp:taxon-name-part taxon-name-part-type="species">taeniophrys</tp:taxon-name-part></tp:taxon-name></italic> Förster is lost, and we could not check that it is truly the first available name for the western form of <italic><tp:taxon-name><tp:taxon-name-part taxon-name-part-type="genus">Chrysis</tp:taxon-name-part> <tp:taxon-name-part taxon-name-part-type="species">inaequalis</tp:taxon-name-part></tp:taxon-name></italic>. By designating a western European specimen, we keep the stability of name use. Therefore, the male specimen collected in Swtizerland at Roveredo on the 28<sup>th</sup> of August 1948 by Linsenmaier (NML_ENT GBIF_Chr 00038702) is selected, housed in the Linsenmaier collection at the NMLS.</p></tp:treatment-sec><tp:treatment-sec sec-type="Current status"><title>Current status.</title><p><italic><tp:taxon-name><tp:taxon-name-part taxon-name-part-type="genus">Chrysis</tp:taxon-name-part> <tp:taxon-name-part taxon-name-part-type="species">inaequalis</tp:taxon-name-part></tp:taxon-name></italic> Dahlbom, 1845.</p></tp:treatment-sec><ref-list><ref id="B19"><mixed-citation xmlns:xlink="http://www.w3.org/1999/xlink" xlink:type="simple"><person-group><name name-style="western"><surname>Dahlbom</surname><given-names>AG</given-names></name></person-group> (<year>1845</year>) <source>Dispositio Methodica Specierum Hymenopterorum, secundum Familias Insectorum Naturales. Part. II. Chrysis in sensu Linnæano.</source><publisher-name>Berlingianis</publisher-name>, <publisher-loc>Lund</publisher-loc>, <size units="page">20 pp</size>. doi: <ext-link ext-link-type="doi" xlink:href="10.5962/bhl.title.66977" xlink:type="simple">10.5962/bhl.title.66977</ext-link></mixed-citation></ref><ref id="B45"><mixed-citation xmlns:xlink="http://www.w3.org/1999/xlink" xlink:type="simple"><person-group><name name-style="western"><surname>Linsenmaier</surname><given-names>W</given-names></name></person-group> (<year>1959</year>) <article-title>Revision der Familie <tp:taxon-name><tp:taxon-name-part taxon-name-part-type="family">Chrysididae</tp:taxon-name-part></tp:taxon-name> (<tp:taxon-name><tp:taxon-name-part taxon-name-part-type="order">Hymenoptera</tp:taxon-name-part></tp:taxon-name>) mit besonderer Berücksichtigung der europäischen Spezies.</article-title><source>Mitteilungen der Schweizerischen Entomologischen Gesellschaft</source><volume>32</volume>(<issue>1</issue>): <fpage>1</fpage>–<lpage>232</lpage>.</mixed-citation></ref></ref-list></tp:taxon-treatment>
